# Supplementary material for: Uncovering proteome variations and concomitant quality changes of different drying methods Cordyceps sinensis by 4D-DIA structural proteomics
Source: Front Nutr. 2025 Feb 5;12:1463780. doi: 10.3389/fnut.2025.1463780 (PMC11835701; doi:10.3389/fnut.2025.1463780)
Supplement: Supplementary file 1 [file Data_Sheet_1.ZIP]

Archive with 2 entries (2 files):
- supplementary materials/Table S1.csv
- supplementary materials/Table S2.csv
