# Supplementary material for: Uncovering proteome variations and concomitant quality changes of different drying methods Cordyceps sinensis by 4D-DIA structural proteomics
Source: Front Nutr. 2025 Feb 5;12:1463780. doi: 10.3389/fnut.2025.1463780 (PMC11835701; doi:10.3389/fnut.2025.1463780)
Supplement: Supplementary file 1 [file Data_Sheet_1.ZIP › supplementary materials/Table S1.csv]

Accession_id	Symbol	Protein name	Entrez ID	Description	GO_id	GO_term	KO_id	KO_name	Pathway_id	Pathway_definition	EggNOG_id	EggNOG_Functional Categories	EggNOG_description	Pfam_id	Domain	Domain description	Subcellular Loc	YG1	YG2	YG3	DG1	DG2	DG3	HG1	HG2	HG3	CK1	CK2	CK3
KAF4505044.1	G6O67_007038	HMG box domain-containing protein	-	hypothetical protein G6O67_007038 [Ophiocordyceps sinensis]	GO:0043231;GO:0005634;GO:0005575;GO:0043229;GO:0043227;GO:0043226;GO:0110165GO:0097159;GO:1901363;GO:0003674;GO:0005488;GO:0003676;GO:0003677	CC:intracellular membrane-bounded organelle;CC:nucleus;CC:cellular_component;CC:intracellular organelle;CC:membrane-bounded organelle;CC:organelle;CC:cellular anatomical entityMF:organic cyclic compound binding;MF:heterocyclic compound binding;MF:molecular_function;MF:binding;MF:nucleic acid binding;MF:DNA binding	------	------	------	------	COG5648	Z:Cytoskeleton	COG5648(Calponin)	PF00505.22;PF09011.13	HMG_box;HMG_box_2	HMG;HMG-box domain	nuclear	7499.644531	6711.751465	7899.763184	7004.456055	6994.618164	7474.405273	11250.35645	11013.97461	11291.00195	6402.963867	6361.523438	6496.469727
KAF4510311.1	G6O67_002209	Chitinase	-	hypothetical protein G6O67_002209 [Ophiocordyceps sinensis]	GO:0071704;GO:0005975;GO:0044238;GO:0008150;GO:0008152GO:0005575;GO:0005576;GO:0110165GO:0016787;GO:0005488;GO:0097367;GO:0016798;GO:0003824;GO:0003674;GO:0004553;GO:0004568;GO:0008061	BP:organic substance metabolic process;BP:carbohydrate metabolic process;BP:primary metabolic process;BP:biological_process;BP:metabolic processCC:cellular_component;CC:extracellular region;CC:cellular anatomical entityMF:hydrolase activity;MF:binding;MF:carbohydrate derivative binding;MF:hydrolase activity, acting on glycosyl bonds;MF:catalytic activity;MF:molecular_function;MF:hydrolase activit…	K01183	E3.2.1.14	map00520	Amino sugar and nucleotide sugar metabolism	COG3325	S:Function unknown	COG3325(acid PHOsphatase)	PF00704.31	Glyco_hydro_18	Glycosyl hydrolases family 18	cytoplasmic	2778.665283	2871.406738	2633.383789	527.3422852	519.1222534	551.0638428	4259.198242	4484.408203	4437.90332	607.5015259	570.1593018	553.3451538
KAF4508718.1	G6O67_005061	Ysc84 domain-containing protein	-	hypothetical protein G6O67_005061 [Ophiocordyceps sinensis]	------	------	K20523	SH3YL1	------	------	COG2930	S:Function unknown	COG2930(SH3 domain containing, Ysc84-like 1 (S. cerevisiae))	PF04366.15	Ysc84	Las17-binding protein actin regulator	cytoplasmic	168.09935	163.1305237	153.0023651	149.2242126	135.8626404	140.466095	151.2719727	139.8808899	146.5151062	106.1275253	121.1600952	100.1068954
KAF4509139.1	G6O67_005438	MFS domain-containing protein	-	hypothetical protein G6O67_005438 [Ophiocordyceps sinensis]	GO:0016021;GO:0005575;GO:0110165;GO:0031224GO:0005215;GO:0022857;GO:0003674	CC:integral component of membrane;CC:cellular_component;CC:cellular anatomical entity;CC:intrinsic component of membraneMF:transporter activity;MF:transmembrane transporter activity;MF:molecular_function	------	------	------	------	ENOG410XNQK	S:Function unknown	ENOG410XNQK(expressed protein)	PF07690.19;PF06609.16	MFS_1;TRI12	Major Facilitator Superfamily;Fungal trichothecene efflux pump	Golgi apparatus	129.4038696	119.4652481	125.2253952	200.8289795	188.6435394	170.2640839	124.4223557	88.41021729	123.1202545	170.5912323	171.4253998	194.1458588
KAF4510523.1	G6O67_002403	Calcium-transporting ATPase	-	hypothetical protein G6O67_002403 [Ophiocordyceps sinensis]	GO:0031224;GO:0016021;GO:0110165;GO:0005575GO:0035639;GO:0016817;GO:0003674;GO:0005488;GO:0016887;GO:0000166;GO:1901363;GO:0043168;GO:0015085;GO:0042626;GO:0015318;GO:0043167;GO:0005524;GO:0015399;GO:1901265;GO:0017076;GO:0046873;GO:0016787;GO:0005215;GO:0008324;GO:0140358;GO:0017111;GO:0036094;GO:0003824;GO:0005388;GO:0022890;GO:0016818;GO:0030554;GO:0097367;GO:0097159;GO:0015075;GO:0019829;GO:0…	CC:intrinsic component of membrane;CC:integral component of membrane;CC:cellular anatomical entity;CC:cellular_componentMF:purine ribonucleoside triphosphate binding;MF:hydrolase activity, acting on acid anhydrides;MF:molecular_function;MF:binding;MF:ATPase activity;MF:nucleotide binding;MF:heterocyclic compound binding;MF:anion binding;MF:calcium ion transmembrane transporter activity;MF:ATPase …	K05853	ATP2A	------	------	COG0474	O:Posttranslational modification, protein turnover, chaperones	COG0474(Cytochrome c oxidase assembly factor 5)	PF00122.23;PF00689.24;PF00702.29;PF00690.29;PF13246.9;PF08282.15	E1-E2_ATPase;Cation_ATPase_C;Hydrolase;Cation_ATPase_N;Cation_ATPase;Hydrolase_3	E1-E2 ATPase;Cation transporting ATPase, C-terminus;haloacid dehalogenase-like hydrolase;Cation transporter/ATPase, N-terminus;Cation transport ATPase;haloacid dehalogenase-like hydrolase	vacuolar	537.7180176	548.8934326	544.2434082	800.1862793	785.4989014	831.7307129	527.9793091	568.6447754	553.3295288	810.645752	771.4978027	785.3355103
KAF4513353.1	G6O67_000631	J domain-containing protein	-	DnaJ domain-containing protein [Ophiocordyceps sinensis CO18] >KAF4513353.1 hypothetical protein G6O67_000631 [Ophiocordyceps sinensis]	------	------	K09528	DNAJC8	------	------	ENOG4110ZJ4	O:Posttranslational modification, protein turnover, chaperones	ENOG4110ZJ4(DnaJ (Hsp40) homolog, subfamily C, member 8)	PF00226.34	DnaJ	DnaJ domain	nuclear	419.4221802	437.8157349	488.2512512	433.1124573	411.9182129	395.9489136	409.18396	468.6166382	411.8860168	398.9515686	364.3316345	316.6889038
KAF4511437.1	G6O67_003237	Exportin-T	-	tRNA exportin [Ophiocordyceps sinensis CO18] >KAF4511437.1 hypothetical protein G6O67_003237 [Ophiocordyceps sinensis]	GO:0015931;GO:0051169;GO:0051168;GO:0090304;GO:0034641;GO:0006807;GO:0034660;GO:1901360;GO:0006139;GO:0097064;GO:0006409;GO:0071705;GO:0071704;GO:0071702;GO:0051641;GO:0006405;GO:0006810;GO:0008033;GO:0009987;GO:0006725;GO:0006913;GO:0051031;GO:0008150;GO:0008152;GO:0051649;GO:0051236;GO:0051234;GO:0051179;GO:0046483;GO:0016070;GO:0044238;GO:0050658;GO:0071528;GO:0046907;GO:0050657;GO:0044237;GO:…	BP:nucleobase-containing compound transport;BP:nuclear transport;BP:nuclear export;BP:nucleic acid metabolic process;BP:cellular nitrogen compound metabolic process;BP:nitrogen compound metabolic process;BP:ncRNA metabolic process;BP:organic cyclic compound metabolic process;BP:nucleobase-containing compound metabolic process;BP:ncRNA export from nucleus;BP:tRNA export from nucleus;BP:nitrogen co…	K14288	XPOT	map03013	Nucleocytoplasmic transport	ENOG410XZDZ	J:Translation, ribosomal structure and biogenesis	ENOG410XZDZ(tRNA nucleus export receptor which facilitates tRNA translocation across the nuclear pore complex. Involved in pre- tRNA splicing, probably by affecting the interaction of pre-tRNA with splicing endonuclease (By similarity))	PF19282.2;PF08389.15	Exportin-T;Xpo1	Exportin-T;Exportin 1-like protein	cytoplasmic	232.4869385	232.2755432	237.0722198	282.9942017	278.8574829	298.48526	238.9943085	244.1667328	225.8101349	278.3010559	272.2584534	307.2097168
KAF4504865.1	G6O67_008262	Calcium-transporting ATPase	-	hypothetical protein G6O67_008262 [Ophiocordyceps sinensis]	GO:0031224;GO:0016021;GO:0110165;GO:0005575GO:0035639;GO:0016817;GO:0003674;GO:0005488;GO:0016887;GO:0000166;GO:1901363;GO:0043168;GO:0015085;GO:0042626;GO:0015318;GO:0043167;GO:0005524;GO:0015399;GO:1901265;GO:0017076;GO:0046873;GO:0016787;GO:0005215;GO:0008324;GO:0140358;GO:0017111;GO:0036094;GO:0003824;GO:0005388;GO:0022890;GO:0016818;GO:0030554;GO:0097367;GO:0097159;GO:0015075;GO:0019829;GO:0…	CC:intrinsic component of membrane;CC:integral component of membrane;CC:cellular anatomical entity;CC:cellular_componentMF:purine ribonucleoside triphosphate binding;MF:hydrolase activity, acting on acid anhydrides;MF:molecular_function;MF:binding;MF:ATPase activity;MF:nucleotide binding;MF:heterocyclic compound binding;MF:anion binding;MF:calcium ion transmembrane transporter activity;MF:ATPase …	K01537	ATP2C	------	------	ENOG410XNNC	P:Inorganic ion transport and metabolism	ENOG410XNNC(ATPase, Ca transporting, plasma membrane)	PF00689.24;PF00122.23;PF13246.9;PF00702.29;PF00690.29;PF08282.15	Cation_ATPase_C;E1-E2_ATPase;Cation_ATPase;Hydrolase;Cation_ATPase_N;Hydrolase_3	Cation transporting ATPase, C-terminus;E1-E2 ATPase;Cation transport ATPase;haloacid dehalogenase-like hydrolase;Cation transporter/ATPase, N-terminus;haloacid dehalogenase-like hydrolase	cytoplasmic	482.6331787	490.6159668	496.3823547	722.227478	731.9953003	728.8044434	578.1949463	570.2128296	581.5984497	689.7011108	656.6798706	681.6693726
KAF4503824.1	G6O67_008765	DNA-directed RNA polymerase subunit beta	-	DNA-directed RNA polymerase I polypeptide [Ophiocordyceps sinensis CO18] >KAF4503824.1 hypothetical protein G6O67_008765 [Ophiocordyceps sinensis]	GO:0044238;GO:0006139;GO:0008152;GO:0044249;GO:0006807;GO:0097659;GO:0032774;GO:1901576;GO:1901362;GO:0071704;GO:1901360;GO:0018130;GO:0009987;GO:0006725;GO:0009058;GO:0009059;GO:0008150;GO:0034654;GO:0044271;GO:0046483;GO:0016070;GO:0090304;GO:0034641;GO:0044237;GO:0043170;GO:0006351;GO:0019438GO:0030880;GO:0043229;GO:0043227;GO:0005634;GO:0043226;GO:0110165;GO:1902494;GO:0061695;GO:1990234;GO:0…	BP:primary metabolic process;BP:nucleobase-containing compound metabolic process;BP:metabolic process;BP:cellular biosynthetic process;BP:nitrogen compound metabolic process;BP:nucleic acid-templated transcription;BP:RNA biosynthetic process;BP:organic substance biosynthetic process;BP:organic cyclic compound biosynthetic process;BP:organic substance metabolic process;BP:organic cyclic compound m…	K03002	RPA2, POLR1B	map03020	RNA polymerase	COG0085	S:Function unknown	COG0085(Copper resistance protein Crd2)	PF00562.31;PF04563.18;PF04565.19;PF06883.15;PF04561.17;PF04560.23	RNA_pol_Rpb2_6;RNA_pol_Rpb2_1;RNA_pol_Rpb2_3;RNA_pol_Rpa2_4;RNA_pol_Rpb2_2;RNA_pol_Rpb2_7	RNA polymerase Rpb2, domain 6;RNA polymerase beta subunit;RNA polymerase Rpb2, domain 3;RNA polymerase I, Rpa2 specific domain;RNA polymerase Rpb2, domain 2;RNA polymerase Rpb2, domain 7	nuclear	85.60214996	79.27435303	94.64942169	154.9446411	159.1664276	155.677475	85.64628601	82.07460785	96.45079803	119.0116501	147.8963776	145.5228577
KAF4511306.1	G6O67_003115	SEP domain-containing protein	-	UBX domain-containing protein [Ophiocordyceps sinensis CO18] >KAF4511306.1 hypothetical protein G6O67_003115 [Ophiocordyceps sinensis]	------	------	K14012	NSFL1C, UBX1, SHP1	map04141	Protein processing in endoplasmic reticulum	ENOG410YGXU	O:Posttranslational modification, protein turnover, chaperones	ENOG410YGXU(UBX domain protein)	PF08059.16;PF14555.9;PF00789.23	SEP;UBA_4;UBX	SEP domain;UBA-like domain;UBX domain	cytoplasmic	1954.64978	2037.346191	2120.499756	1384.213135	1378.897583	1401.168701	2165.4729	2122.533203	2048.251953	1560.893066	1496.517212	1542.463623
KAF4509162.1	G6O67_005453	Carrier domain-containing protein	-	hypothetical protein G6O67_005453 [Ophiocordyceps sinensis]	GO:0009058;GO:0008150;GO:0008152GO:0072341;GO:0016853;GO:0033218;GO:0019842;GO:0036094;GO:0003824;GO:0031177;GO:0003674;GO:0016874;GO:0005488	BP:biosynthetic process;BP:biological_process;BP:metabolic processMF:modified amino acid binding;MF:isomerase activity;MF:amide binding;MF:vitamin binding;MF:small molecule binding;MF:catalytic activity;MF:phosphopantetheine binding;MF:molecular_function;MF:ligase activity;MF:binding	------	------	------	------	COG1020	S:Function unknown	COG1020(DNA-binding protein involved in single-strand DNA break repair, double-strand DNA break repair and base excision repair. Resolves abortive DNA ligation intermediates formed either at base excision sites, or when DNA ligases attempt to repair non- ligatable breaks induced by reactive oxygen species. Catalyzes the release of adenylate groups covalently linked to 5'-phosphate termini, result…	PF00501.31;PF00668.23;PF00550.28;PF13193.9	AMP-binding;Condensation;PP-binding;AMP-binding_C	AMP-binding enzyme;Condensation domain;Phosphopantetheine attachment site;AMP-binding enzyme C-terminal domain	cytoplasmic	246.832077	245.0400848	253.2343445	237.7658081	219.4485168	234.646698	343.829071	325.4140625	331.7787781	380.8167419	399.5907593	406.7438965
KAF4509381.1	G6O67_003557	Toxin_10 domain-containing protein	-	hypothetical protein G6O67_003557 [Ophiocordyceps sinensis]	GO:0003674;GO:0090729	MF:molecular_function;MF:toxin activity	------	------	------	------	ENOG4111NXN;ENOG4111KEM	S:Function unknown;	ENOG4111NXN(Plant protein of unknown function (DUF946)); ENOG4111KEM(expressed protein)	PF06101.14;PF05431.14	Vps62;Toxin_10	Vacuolar protein sorting-associated protein 62;Insecticidal Crystal Toxin, P42	cytoplasmic	34909.56641	34079.78516	34981.83203	22317.44727	21673.66992	22201.06445	31915.53516	33489.42969	32745.63867	30501.27148	31441.4375	31485.29688
KAF4504863.1	G6O67_008260	Protein kinase domain-containing protein	-	hypothetical protein G6O67_008260 [Ophiocordyceps sinensis]	GO:0016310;GO:0006807;GO:0071704;GO:0006468;GO:0009987;GO:0043412;GO:0036211;GO:0008150;GO:0008152;GO:0044238;GO:1901564;GO:0019538;GO:0044237;GO:0043170;GO:0006796;GO:0006793GO:0035639;GO:0003674;GO:0005488;GO:0043167;GO:1901363;GO:1901265;GO:0043168;GO:0000166;GO:0016740;GO:0004672;GO:0017076;GO:0005524;GO:0016301;GO:0140096;GO:0036094;GO:0003824;GO:0016772;GO:0030554;GO:0097159;GO:0097367;GO:0…	BP:phosphorylation;BP:nitrogen compound metabolic process;BP:organic substance metabolic process;BP:protein phosphorylation;BP:cellular process;BP:macromolecule modification;BP:protein modification process;BP:biological_process;BP:metabolic process;BP:primary metabolic process;BP:organonitrogen compound metabolic process;BP:protein metabolic process;BP:cellular metabolic process;BP:macromolecule …	K17541	SCYL2	------	------	ENOG410XQ9T	T:Signal transduction mechanisms	ENOG410XQ9T(SCY1-like 2 (S. cerevisiae))	PF00069.28;PF07714.20	Pkinase;PK_Tyr_Ser-Thr	Protein kinase domain;Protein tyrosine and serine/threonine kinase	cytoplasmic	115.2524414	162.4614716	137.78508	168.09935	170.2570953	160.5274963	131.9981842	135.2309113	147.8374481	158.1530914	150.9647064	124.5030441
KAF4513200.1	G6O67_000502	PQ loop repeat protein	-	PQ loop repeat protein [Ophiocordyceps sinensis CO18] >KAF4513200.1 hypothetical protein G6O67_000502 [Ophiocordyceps sinensis]	GO:0005575;GO:0016021;GO:0110165;GO:0031224	CC:cellular_component;CC:integral component of membrane;CC:cellular anatomical entity;CC:intrinsic component of membrane	------	------	------	------	ENOG4111GNY	S:Function unknown	ENOG4111GNY(PQ loop repeat protein)	PF04193.17	PQ-loop	PQ loop repeat	Golgi apparatus	274.7216187	260.7452698	282.9115601	342.889679	334.026123	337.1953125	283.5452271	342.8153687	344.3358765	307.2108459	285.0996704	276.6034241
KAF4507661.1	G6O67_004137	Amine oxidase	-	hypothetical protein G6O67_004137 [Ophiocordyceps sinensis]	GO:1901564;GO:0009308;GO:0071704;GO:0006807;GO:0008152;GO:0008150GO:0043169;GO:0008131;GO:0048038;GO:0046914;GO:0016638;GO:0016641;GO:0003824;GO:0043167;GO:0046872;GO:0003674;GO:0005488;GO:0005507;GO:0016491	BP:organonitrogen compound metabolic process;BP:amine metabolic process;BP:organic substance metabolic process;BP:nitrogen compound metabolic process;BP:metabolic process;BP:biological_processMF:cation binding;MF:primary amine oxidase activity;MF:quinone binding;MF:transition metal ion binding;MF:oxidoreductase activity, acting on the CH-NH2 group of donors;MF:oxidoreductase activity, acting on t…	K00276	AOC3, AOC2, tynA	map00350;map00360;map00410;map00260	Tyrosine metabolism;Phenylalanine metabolism;beta-Alanine metabolism;Glycine, serine and threonine metabolism	COG3733	S:Function unknown	COG3733(glyoxalase bleomycin resistance protein dioxygenase)	PF01179.23;PF02728.19;PF02727.19	Cu_amine_oxid;Cu_amine_oxidN3;Cu_amine_oxidN2	Copper amine oxidase, enzyme domain;Copper amine oxidase, N3 domain;Copper amine oxidase, N2 domain	peroxisomal	282.9928284	292.184906	278.1763306	121.5647736	124.0454636	120.2964859	354.8375244	359.1186523	355.522522	160.4167175	179.5773621	177.1398468
KAF4504002.1	G6O67_008626	Protein BOI2	-	hypothetical protein G6O67_008626 [Ophiocordyceps sinensis]	GO:0003824;GO:0016740;GO:0003674;GO:0016757	MF:catalytic activity;MF:transferase activity;MF:molecular_function;MF:transferase activity, transferring glycosyl groups	------	------	------	------	ENOG4111GTP	U:Intracellular trafficking, secretion, and vesicular transport	ENOG4111GTP(polarized growth protein)	PF07647.20;PF14604.9;PF00018.31;PF00169.32	SAM_2;SH3_9;SH3_1;PH	SAM domain;Variant SH3 domain;SH3 domain;PH domain	nuclear	64.74297333	79.23825073	69.22677612	60.41683578	48.39705276	54.31687927	78.85411072	70.41656494	69.61042023	51.9403038	61.28150558	59.87470627
KAF4509375.1	G6O67_003553	PKD domain-containing protein	-	hypothetical protein G6O67_003553 [Ophiocordyceps sinensis]	------	------	------	------	------	------	ENOG41117RP	S:Function unknown	ENOG41117RP(-)	------	------	------	cytoplasmic	2289.872559	3005.360107	2038.016357	2338.279541	1766.400513	2522.397705	1571.625488	1436.304321	1283.435547	0	9.006085396	0
KAF4504879.1	G6O67_008276	Flavin-nucleotide-binding protein	-	flavin-nucleotide-binding protein [Ophiocordyceps sinensis CO18] >KAF4504879.1 hypothetical protein G6O67_008276 [Ophiocordyceps sinensis]	------	------	K07005	K07005	------	------	COG3467	S:Function unknown	COG3467(-)	PF12900.10	Pyridox_ox_2	Pyridoxamine 5'-phosphate oxidase	cytoplasmic	112.3923111	105.9357376	99.86029053	114.6244583	132.4176025	112.1982193	138.3477325	126.5638428	118.1956024	124.3776093	133.9575653	126.9609528
KAF4512962.1	G6O67_000286	Amidohydro-rel domain-containing protein	-	hypothetical protein G6O67_000286 [Ophiocordyceps sinensis]	GO:0016787;GO:0016810;GO:0003674;GO:0003824	MF:hydrolase activity;MF:hydrolase activity, acting on carbon-nitroge;MF:molecular_function;MF:catalytic activity	K01487	guaD, GDA	map01232;map00230	Nucleotide metabolism;Purine metabolism	COG0402	F:Nucleotide transport and metabolism	COG0402(deaminase)	PF01979.23	Amidohydro_1	Amidohydrolase family	cytoplasmic	440.2029724	425.2845459	446.8912964	391.9156799	406.9454041	399.7718506	508.1706543	522.7944336	535.7626343	505.6273193	536.616394	508.4888611
KAF4504459.1	G6O67_007909	Abhydrolase_3 domain-containing protein	-	hypothetical protein G6O67_007909 [Ophiocordyceps sinensis]	GO:0016021;GO:0005575;GO:0031224;GO:0110165GO:0016787;GO:0003824;GO:0003674	CC:integral component of membrane;CC:cellular_component;CC:intrinsic component of membrane;CC:cellular anatomical entityMF:hydrolase activity;MF:catalytic activity;MF:molecular_function	------	------	------	------	COG0657	I:Lipid transport and metabolism	COG0657(alpha beta hydrolase fold-3 domain protein)	PF07859.16;PF10340.12;PF20434.1	Abhydrolase_3;Say1_Mug180;BD-FAE	alpha/beta hydrolase fold;Steryl acetyl hydrolase;BD-FAE	Golgi apparatus	193.8562927	178.9622803	198.1166992	244.3546295	253.9965973	241.1868591	256.7660217	250.1660461	224.4229126	136.6288147	125.5994644	119.5483475
KAF4503828.1	G6O67_008769	Clathrin heavy chain	-	hypothetical protein G6O67_008769 [Ophiocordyceps sinensis]	GO:0008104;GO:0070727;GO:0006886;GO:0071705;GO:0071702;GO:0033036;GO:0009987;GO:0006810;GO:0045184;GO:0008150;GO:0051649;GO:0051234;GO:0051179;GO:0051641;GO:0016192;GO:0046907;GO:0015031GO:0030130;GO:0030118;GO:0098797;GO:0030132;GO:0071439;GO:0030117;GO:0030125;GO:0030120;GO:0032991;GO:0005575;GO:0098796GO:0003674;GO:0005488;GO:0005198;GO:0032051;GO:0005515;GO:0030276	BP:protein localization;BP:cellular macromolecule localization;BP:intracellular protein transport;BP:nitrogen compound transport;BP:organic substance transport;BP:macromolecule localization;BP:cellular process;BP:transport;BP:establishment of protein localization;BP:biological_process;BP:establishment of localization in cell;BP:establishment of localization;BP:localization;BP:cellular localizatio…	K04646	CLTC	map04144	Endocytosis	ENOG410XPH1	U:Intracellular trafficking, secretion, and vesicular transport	ENOG410XPH1(clathrin heavy chain)	PF00637.23;PF01394.23;PF13838.9	Clathrin;Clathrin_propel;Clathrin_H_link	Region in Clathrin and VPS;Clathrin propeller repeat;Clathrin-H-link	cytoplasmic	1312.951294	1315.30188	1340.097412	2115.821533	2088.345703	2162.078125	1336.792847	1334.059937	1331.840454	1770.561279	1798.895386	1873.944946
KAF4508259.1	G6O67_004665	Fn3_like domain-containing protein	-	hypothetical protein G6O67_004665 [Ophiocordyceps sinensis]	GO:0030243;GO:0007165;GO:0044042;GO:0030245;GO:0044248;GO:0050789;GO:0044247;GO:0044264;GO:0044262;GO:0044260;GO:0044275;GO:0071704;GO:0065007;GO:0006073;GO:1901575;GO:0007186;GO:0009987;GO:0000272;GO:0008150;GO:0008152;GO:0005975;GO:0050794;GO:0009056;GO:0009057;GO:0051273;GO:0044238;GO:0051275;GO:0005976;GO:0016052;GO:0044237;GO:0043170;GO:0009251GO:0098797;GO:0098796;GO:0005834;GO:1902494;GO:1…	BP:cellulose metabolic process;BP:signal transduction;BP:glucan metabolic process;BP:cellulose catabolic process;BP:cellular catabolic process;BP:regulation of biological process;BP:cellular polysaccharide catabolic process;BP:cellular polysaccharide metabolic process;BP:cellular carbohydrate metabolic process;BP:cellular macromolecule metabolic process;BP:cellular carbohydrate catabolic process;…	K05349	bglX	map00460;map00500;map00999	Cyanoamino acid metabolism;Starch and sucrose metabolism;Biosynthesis of various plant secondary metabolites	COG1472	O:Posttranslational modification, protein turnover, chaperones	COG1472(endosome to lysosome transport via multivesicular body sorting pathway)	PF01915.25;PF00933.24;PF14310.9	Glyco_hydro_3_C;Glyco_hydro_3;Fn3-like	Glycosyl hydrolase family 3 C-terminal domain;Glycosyl hydrolase family 3 N terminal domain;Fibronectin type III-like domain	extracellular	2330.902832	2011.824707	2233.866943	1584.533081	1616.990601	1664.047241	1774.608154	1764.181763	1741.661865	1762.874268	1764.389648	1764.477783
KAF4507906.1	G6O67_004354	AB hydrolase-1 domain-containing protein	-	epoxide hydrolase [Ophiocordyceps sinensis CO18] >KAF4507906.1 hypothetical protein G6O67_004354 [Ophiocordyceps sinensis]	GO:0016787;GO:0016801;GO:0016803;GO:0004301;GO:0003824;GO:0003674	MF:hydrolase activity;MF:hydrolase activity, acting on ether bonds;MF:ether hydrolase activity;MF:epoxide hydrolase activity;MF:catalytic activity;MF:molecular_function	K08726	EPHX2	map00590;map04146	Arachidonic acid metabolism;Peroxisome	ENOG4111F1W	S:Function unknown	ENOG4111F1W(alpha/beta hydrolase fold)	PF00561.23;PF12697.10;PF12146.11	Abhydrolase_1;Abhydrolase_6;Hydrolase_4	alpha/beta hydrolase fold;Alpha/beta hydrolase family;Serine aminopeptidase, S33	extracellular	727.2576904	826.3575439	928.1907959	479.5594177	473.7150269	498.6896362	323.6579895	320.5114136	291.9278564	393.9929199	418.1954346	388.7844238
KAF4511372.1	G6O67_003178	DUF4149 domain-containing protein	-	hypothetical protein OCS_01571 [Ophiocordyceps sinensis CO18] >KAF4511372.1 hypothetical protein G6O67_003178 [Ophiocordyceps sinensis]	GO:0005575;GO:0016021;GO:0110165;GO:0031224	CC:cellular_component;CC:integral component of membrane;CC:cellular anatomical entity;CC:intrinsic component of membrane	------	------	------	------	ENOG4111N4F	S:Function unknown	ENOG4111N4F(conserved hypothetical protein)	PF13664.9	DUF4149	Domain of unknown function	Golgi apparatus	303.4274597	262.0315247	314.0756836	302.3643799	307.6641846	309.1198425	219.7148285	231.3731842	212.2563782	269.9896851	238.8990936	239.7424469
KAF4511172.1	G6O67_002992	Glutamine amidotransferase type-2 domain-containing protein	-	glutamine amidotransferase class-II protein [Ophiocordyceps sinensis CO18] >KAF4511172.1 hypothetical protein G6O67_002992 [Ophiocordyceps sinensis]	GO:0044238;GO:0009987;GO:1901564;GO:0006082;GO:0071704;GO:0006520;GO:0006541;GO:0019752;GO:0006807;GO:0044237;GO:0008152;GO:0009064;GO:0043436;GO:0008150;GO:1901605;GO:0044281GO:0003824;GO:0016740;GO:0003674	BP:primary metabolic process;BP:cellular process;BP:organonitrogen compound metabolic process;BP:organic acid metabolic process;BP:organic substance metabolic process;BP:cellular amino acid metabolic process;BP:glutamine metabolic process;BP:carboxylic acid metabolic process;BP:nitrogen compound metabolic process;BP:cellular metabolic process;BP:metabolic process;BP:glutamine family amino acid me…	K18802	DUG3	------	------	COG0121	S:Function unknown	COG0121(Glutamine amidotransferase)	PF13230.9;PF13522.9	GATase_4;GATase_6	Glutamine amidotransferases class-II;Glutamine amidotransferase domain	cytoplasmic	98.88548279	92.37373352	91.83345032	91.08294678	90.84519196	82.2939682	98.28364563	86.5674057	89.48629761	81.24526215	77.38199615	67.84727478
KAF4504875.1	G6O67_008272	Tyrosinase	-	hypothetical protein G6O67_008272 [Ophiocordyceps sinensis]	GO:0004497;GO:0016716;GO:0004503;GO:0016705;GO:0003824;GO:0003674;GO:0016491	MF:monooxygenase activity;MF:oxidoreductase activity, acting on paired donors, with incorporation or reduction of molecular oxygen, another compound as one donor, and incorporation of one atom of oxygen;MF:monophenol monooxygenase activity;MF:oxidoreductase activity, acting on paired donors, with incorporation or reduction of molecular oxygen;MF:catalytic activity;MF:molecular_function;MF:oxidore…	K00505	TYR	map00350	Tyrosine metabolism	ENOG410YYAT	S:Function unknown	ENOG410YYAT(tyrosinase)	PF00264.23	Tyrosinase	Common central domain of tyrosinase	extracellular	5195.039063	5225.691406	4972.035645	5815.652832	5469.086426	5564.103027	8820.931641	8667.503906	8488.12793	5353.311523	5407.022949	5314.716797
KAF4510245.1	G6O67_002148	Ubiquitin-protein ligase Sel1/Ubx2	-	ubiquitin-protein ligase [Ophiocordyceps sinensis CO18] >KAF4510245.1 hypothetical protein G6O67_002148 [Ophiocordyceps sinensis]	GO:0016021;GO:0005575;GO:0031224;GO:0110165GO:0003824;GO:0003674;GO:0016874	CC:integral component of membrane;CC:cellular_component;CC:intrinsic component of membrane;CC:cellular anatomical entityMF:catalytic activity;MF:molecular_function;MF:ligase activity	K14026	SEL1, SEL1L	map04141	Protein processing in endoplasmic reticulum	COG0790	S:Function unknown	COG0790(Sel1 domain protein repeat-containing protein)	PF08238.15	Sel1	Sel1 repeat	plasma membrane	805.1131592	792.100647	844.9560547	1029.782349	962.256958	969.6662598	856.124939	900.2137451	913.0963135	912.3129272	989.0285034	926.0756836
KAF4505248.1	G6O67_007217	RING-type domain-containing protein	-	hypothetical protein G6O67_007217 [Ophiocordyceps sinensis]	------	------	------	------	------	------	ENOG410YG1N	S:Function unknown	ENOG410YG1N(-)	------	------	------	cytoplasmic	2988.223145	2583.143555	2711.064453	2440.844238	2411.926025	2661.930664	2990.435059	3688.80542	3770.838867	2577.080811	2332.153809	2560.506836
KAF4505186.1	G6O67_007161	Rho-GAP domain-containing protein	-	RhoGAP domain containing protein [Ophiocordyceps sinensis CO18] >KAF4505186.1 hypothetical protein G6O67_007161 [Ophiocordyceps sinensis]	GO:0009987;GO:0050794;GO:0065007;GO:0008150;GO:0050789;GO:0007165GO:0030234;GO:0005096;GO:0030695;GO:0003674;GO:0008047;GO:0098772;GO:0060589	BP:cellular process;BP:regulation of cellular process;BP:biological regulation;BP:biological_process;BP:regulation of biological process;BP:signal transductionMF:enzyme regulator activity;MF:GTPase activator activity;MF:GTPase regulator activity;MF:molecular_function;MF:enzyme activator activity;MF:molecular function regulator;MF:nucleoside-triphosphatase regulator activity	------	------	------	------	ENOG410XPGZ	T:Signal transduction mechanisms	ENOG410XPGZ(breakpoint cluster region)	PF00620.30	RhoGAP	RhoGAP domain	nuclear	295.490387	230.1958923	381.6331787	404.0603027	449.2000427	446.2648926	483.5837708	458.6188965	390.704834	289.2885437	351.3065491	392.2568054
KAF4512477.1	G6O67_001613	2-iminobutanoate/2-iminopropanoate deaminase	-	hypothetical protein G6O67_001613 [Ophiocordyceps sinensis]	------	------	------	------	------	------	COG0251	J:Translation, ribosomal structure and biogenesis	COG0251(Endoribonuclease LPSP)	PF01042.24	Ribonuc_L-PSP	Endoribonuclease L-PSP	cytoplasmic	2510.743652	3535.17041	3617.325195	2816.766357	2498.075928	2911.233643	3791.316895	4097.612793	3599.155518	3764.748047	2975.116211	4201.373535
KAF4513671.1	G6O67_000912	Mitogen-activated protein kinase	-	stress-activated MAP kinase [Ophiocordyceps sinensis CO18] >KAF4513671.1 hypothetical protein G6O67_000912 [Ophiocordyceps sinensis]	GO:0016310;GO:0006807;GO:0007165;GO:0035556;GO:0051716;GO:0071704;GO:0000165;GO:0031098;GO:0050789;GO:0006796;GO:0065007;GO:0006468;GO:0009987;GO:0050794;GO:0006950;GO:0051403;GO:0008150;GO:0008152;GO:0044238;GO:1901564;GO:0050896;GO:0043412;GO:0044237;GO:0043170;GO:0019538;GO:0036211;GO:0033554;GO:0006793GO:0043229;GO:0043227;GO:0043226;GO:0005634;GO:0110165;GO:0043231;GO:0005575GO:0035639;GO:19…	BP:phosphorylation;BP:nitrogen compound metabolic process;BP:signal transduction;BP:intracellular signal transduction;BP:cellular response to stimulus;BP:organic substance metabolic process;BP:MAPK cascade;BP:stress-activated protein kinase signaling cascade;BP:regulation of biological process;BP:phosphate-containing compound metabolic process;BP:biological regulation;BP:protein phosphorylation;B…	K04441	P38	map04011;map04139	MAPK signaling pathway - yeast;Mitophagy - yeast	ENOG410XNY0	U:Intracellular trafficking, secretion, and vesicular transport	ENOG410XNY0(transportin 3)	PF00069.28;PF07714.20	Pkinase;PK_Tyr_Ser-Thr	Protein kinase domain;Protein tyrosine and serine/threonine kinase	cytoplasmic	1948.002075	2345.638184	2240.515381	2918.007568	2924.52124	2796.30957	2380.49585	2311.095703	2343.356689	2825.483643	2832.413818	2842.232666
KAF4506221.1	G6O67_006324	GTP-binding protein rho2	-	hypothetical protein G6O67_006324 [Ophiocordyceps sinensis]	GO:0080090;GO:0019222;GO:0048585;GO:0048583;GO:0007163;GO:0007165;GO:0010962;GO:0009968;GO:0009966;GO:0048519;GO:0060255;GO:1902659;GO:0035556;GO:0032949;GO:0050789;GO:0016043;GO:0065007;GO:0071840;GO:0009889;GO:0050794;GO:0008150;GO:0043255;GO:0070610;GO:0010556;GO:0006109;GO:0010981;GO:0023057;GO:0010648;GO:0023051;GO:0032885;GO:0010646;GO:0032881;GO:0070607;GO:0070606;GO:0070605;GO:0030952;GO:…	BP:regulation of primary metabolic process;BP:regulation of metabolic process;BP:negative regulation of response to stimulus;BP:regulation of response to stimulus;BP:establishment or maintenance of cell polarity;BP:signal transduction;BP:regulation of glucan biosynthetic process;BP:negative regulation of signal transduction;BP:regulation of signal transduction;BP:negative regulation of biological…	K07975	K07975	------	------	COG1100	S:Function unknown	COG1100(Poly (ADP-ribose) polymerase)	PF00071.25;PF08477.16;PF00025.24	Ras;Roc;Arf	Ras family;Ras of Complex, Roc, domain of DAPkinase;ADP-ribosylation factor family	cytoplasmic	519.7577515	546.303894	511.4454956	729.1326904	686.7036133	690.4046021	574.4692383	574.687561	575.5481567	574.5814209	535.7470703	535.5423584
KAF4505899.1	G6O67_007801	ATP-dependent RNA helicase DOB1	-	ATP-dependent RNA helicase DOB1 [Ophiocordyceps sinensis CO18] >KAF4505899.1 hypothetical protein G6O67_007801 [Ophiocordyceps sinensis]	GO:0090304;GO:0034641;GO:0006807;GO:1901361;GO:0006139;GO:1901575;GO:0044265;GO:0044260;GO:0071704;GO:1901360;GO:0019439;GO:0009987;GO:0006725;GO:0008150;GO:0008152;GO:0006401;GO:0034655;GO:0046700;GO:0009056;GO:0009057;GO:0044248;GO:0046483;GO:0016070;GO:0044238;GO:0044270;GO:0044237;GO:0043170GO:0035639;GO:0003674;GO:0005488;GO:0003676;GO:0008186;GO:0043167;GO:1901363;GO:1901265;GO:0043168;GO:0…	BP:nucleic acid metabolic process;BP:cellular nitrogen compound metabolic process;BP:nitrogen compound metabolic process;BP:organic cyclic compound catabolic process;BP:nucleobase-containing compound metabolic process;BP:organic substance catabolic process;BP:cellular macromolecule catabolic process;BP:cellular macromolecule metabolic process;BP:organic substance metabolic process;BP:organic cycl…	K12598	MTR4, SKIV2L2	map03018	RNA degradation	COG4581	S:Function unknown	COG4581(Histone-lysine N-methyltransferase)	PF13234.9;PF08148.15;PF00270.32;PF00271.34	rRNA_proc-arch;DSHCT;DEAD;Helicase_C	rRNA-processing arch domain;DSHCT;DEAD/DEAH box helicase;Helicase conserved C-terminal domain	cytoplasmic	83.46174622	79.12142944	71.2322998	129.8970947	155.277832	148.891449	89.90139771	90.5758667	92.79780579	104.5398102	96.6292038	107.9170837
KAF4513170.1	G6O67_000474	Complex1_LYR_dom domain-containing protein	-	hypothetical protein G6O67_000474 [Ophiocordyceps sinensis]	GO:0022607;GO:0009987;GO:0044237;GO:0016226;GO:0031163;GO:0006790;GO:0016043;GO:0008152;GO:0008150;GO:0071840	BP:cellular component assembly;BP:cellular process;BP:cellular metabolic process;BP:iron-sulfur cluster assembly;BP:metallo-sulfur cluster assembly;BP:sulfur compound metabolic process;BP:cellular component organization;BP:metabolic process;BP:biological_process;BP:cellular component organization or biogenesis	K22069	LYRM4	------	------	ENOG41124X5	S:Function unknown	ENOG41124X5(LYR motif containing 4)	PF05347.18;PF13233.9	Complex1_LYR;Complex1_LYR_2	Complex 1 protein;Complex1_LYR-like	mitochondrial	435.2059326	343.196106	372.2910461	303.5797119	309.4257202	334.654541	421.2014771	455.3240051	415.8944702	419.0317383	383.0209961	411.8544922
KAF4508245.1	G6O67_004651	V-type proton ATPase proteolipid subunit	-	ATP synthase subunit C domain-containing protein [Hirsutella rhossiliensis] >KAF4508245.1 hypothetical protein G6O67_004651 [Ophiocordyceps sinensis] >KAH0967654.1 ATP synthase subunit C domain-containing protein [Hirsutella rhossiliensis] >PFH59169.1 hypothetical protein XA68_12730 [Ophiocordyceps unilateralis]	GO:0031224;GO:0005575;GO:0031090;GO:0033179;GO:0016021;GO:0016020;GO:0005774;GO:0110165;GO:0098588;GO:0032991;GO:0098796;GO:0033177GO:0003674;GO:0042626;GO:0015318;GO:0009678;GO:0015399;GO:0042625;GO:0005215;GO:0008324;GO:0046961;GO:0044769;GO:0022890;GO:0019829;GO:0015075;GO:0022857;GO:0022804;GO:0022853;GO:0015078	CC:intrinsic component of membrane;CC:cellular_component;CC:organelle membrane;CC:proton-transporting V-type ATPase, V0 domain;CC:integral component of membrane;CC:membrane;CC:vacuolar membrane;CC:cellular anatomical entity;CC:bounding membrane of organelle;CC:macromolecular complex;CC:membrane protein complex;CC:proton-transporting two-sector ATPase complex, proton-transporting domainMF:molecula…	K02155	ATPeV0C, ATP6L	map04145;map00190	Phagosome;Oxidative phosphorylation	COG0636	E:Amino acid transport and metabolism	COG0636(Catalyzes the production of spermidine from putrescine and decarboxylated S-adenosylmethionine (dcSAM), which serves as an aminopropyl donor (By similarity))	PF00137.24	ATP-synt_C	ATP synthase subunit C	vacuolar	64.60428619	109.1686249	109.8572922	126.1734543	89.7678833	145.6188812	72.36025238	99.51615906	79.01591492	68.66460419	78.29191589	49.44001389
KAF4511493.1	G6O67_003285	ATP_transf domain-containing protein	-	5',5'''-P-1,P-4-tetraphosphate phosphorylase 2 [Ophiocordyceps sinensis CO18] >KAF4511493.1 hypothetical protein G6O67_003285 [Ophiocordyceps sinensis]	GO:0034641;GO:0006807;GO:0044281;GO:1901360;GO:0006139;GO:0071704;GO:0009987;GO:0006725;GO:0009117;GO:0008152;GO:0055086;GO:0046483;GO:0044238;GO:0044237;GO:0006796;GO:0006793;GO:0019637;GO:0008150;GO:0006753GO:0035639;GO:1901363;GO:0003674;GO:0043167;GO:0003877;GO:0043168;GO:0097159;GO:0000166;GO:0016740;GO:1901265;GO:0017076;GO:0005524;GO:0036094;GO:0003824;GO:0032555;GO:0016779;GO:0030554;GO:0…	BP:cellular nitrogen compound metabolic process;BP:nitrogen compound metabolic process;BP:small molecule metabolic process;BP:organic cyclic compound metabolic process;BP:nucleobase-containing compound metabolic process;BP:organic substance metabolic process;BP:cellular process;BP:cellular aromatic compound metabolic process;BP:nucleotide metabolic process;BP:metabolic process;BP:nucleobase-conta…	K00988	APA1_2	map00230;map00920	Purine metabolism;Sulfur metabolism	COG4360	F:Nucleotide transport and metabolism	COG4360(Ap-4-A phosphorylase II)	PF19327.2;PF09830.12	Ap4A_phos_N;ATP_transf	Ap4A phosphorylase N-terminal domain;ATP adenylyltransferase C-terminal domain	cytoplasmic	682.3596802	688.449585	710.406311	662.7263794	672.173645	666.1482544	752.6223145	760.161377	770.5426636	564.7130737	620.3769531	652.7214355
KAF4504742.1	G6O67_008151	Phosphotransferase	-	hexokinase-1 [Ophiocordyceps sinensis CO18] >KAF4504742.1 hypothetical protein G6O67_008151 [Ophiocordyceps sinensis]	GO:0044281;GO:1901360;GO:0009199;GO:0019725;GO:0009205;GO:0046034;GO:0046031;GO:0032787;GO:0043436;GO:0009179;GO:0046483;GO:1901564;GO:0016052;GO:0048878;GO:0006163;GO:0006165;GO:0019637;GO:0009141;GO:0009144;GO:0006807;GO:1901575;GO:0065007;GO:0065008;GO:0009150;GO:0008150;GO:0008152;GO:0006753;GO:0006757;GO:0001678;GO:0016310;GO:0034641;GO:0009259;GO:0006139;GO:0046939;GO:0009987;GO:0006725;GO:…	BP:small molecule metabolic process;BP:organic cyclic compound metabolic process;BP:ribonucleoside triphosphate metabolic process;BP:cellular homeostasis;BP:purine ribonucleoside triphosphate metabolic process;BP:ATP metabolic process;BP:ADP metabolic process;BP:monocarboxylic acid metabolic process;BP:oxoacid metabolic process;BP:purine ribonucleoside diphosphate metabolic process;BP:heterocycle…	K00844	HK	map01250;map00520;map00051;map00052;map00010;map00500	Biosynthesis of nucleotide sugars;Amino sugar and nucleotide sugar metabolism;Fructose and mannose metabolism;Galactose metabolism;Glycolysis / Gluconeogenesis;Starch and sucrose metabolism	COG5026	G:Carbohydrate transport and metabolism	COG5026(hexokinase)	PF00349.24	Hexokinase_1	Hexokinase	ER	92.52711487	144.9687805	93.06127167	89.475914	112.0262146	88.31163788	50.76520538	59.32808685	65.16329193	85.46022797	79.72966766	65.87552643
KAF4512473.1	G6O67_001609	alpha-1,2-Mannosidase	-	hypothetical protein G6O67_001609 [Ophiocordyceps sinensis]	GO:0050896;GO:0044248;GO:0006807;GO:0042221;GO:0009057;GO:0043632;GO:1901575;GO:0044265;GO:0006486;GO:0043161;GO:1901698;GO:0071704;GO:0006508;GO:0051603;GO:0019941;GO:0044260;GO:0009987;GO:0070085;GO:0051716;GO:0036503;GO:0043412;GO:0043413;GO:0008150;GO:0030163;GO:0008152;GO:0030433;GO:1901564;GO:0009056;GO:0010033;GO:0044238;GO:0005975;GO:1901565;GO:0019538;GO:0010243;GO:0010498;GO:0006950;GO:…	BP:response to stimulus;BP:cellular catabolic process;BP:nitrogen compound metabolic process;BP:response to chemical;BP:macromolecule catabolic process;BP:modification-dependent macromolecule catabolic process;BP:organic substance catabolic process;BP:cellular macromolecule catabolic process;BP:protein glycosylation;BP:proteasome-mediated ubiquitin-dependent protein catabolic process;BP:response …	K23741	MAN1B, MNS3	map00510;map00513;map04141	N-Glycan biosynthesis;Various types of N-glycan biosynthesis;Protein processing in endoplasmic reticulum	ENOG410XP04	S:Function unknown	ENOG410XP04(PHOsphatase)	PF01532.23	Glyco_hydro_47	Glycosyl hydrolase family 47	peroxisomal	102.6113586	95.37525177	89.23324585	112.4574127	117.9203644	115.6661453	84.57349396	101.7704239	91.97370911	129.2048187	137.5354462	131.7754974
KAF4509489.1	G6O67_003660	Peptidase A1 domain-containing protein	-	hypothetical protein G6O67_003660 [Ophiocordyceps sinensis]	GO:0044238;GO:1901564;GO:0019538;GO:0043170;GO:0071704;GO:0006807;GO:0008150;GO:0008152;GO:0006508GO:0003674;GO:0004175;GO:0016787;GO:0004190;GO:0003824;GO:0140096;GO:0070001;GO:0008233	BP:primary metabolic process;BP:organonitrogen compound metabolic process;BP:protein metabolic process;BP:macromolecule metabolic process;BP:organic substance metabolic process;BP:nitrogen compound metabolic process;BP:biological_process;BP:metabolic process;BP:proteolysisMF:molecular_function;MF:endopeptidase activity;MF:hydrolase activity;MF:aspartic-type endopeptidase activity;MF:catalytic act…	------	------	------	------	ENOG410YF54	S:Function unknown	ENOG410YF54(Eukaryotic aspartyl protease)	PF00026.26	Asp	Eukaryotic aspartyl protease	vacuolar	199.4104614	215.113739	205.7008057	160.3092346	157.1917877	157.0166473	210.7019806	202.4349976	212.4228058	205.3793793	227.6573486	195.0867462
KAF4513228.1	G6O67_000526	t-SNARE coiled-coil homology domain-containing protein	-	hypothetical protein G6O67_000526 [Ophiocordyceps sinensis]	------	------	------	------	------	------	ENOG41118JF	S:Function unknown	ENOG41118JF(-)	------	------	------	cytoplasmic	368.0527954	381.3675232	332.1632385	280.7058105	271.5919189	222.5483398	347.5106506	380.039093	343.5788879	334.1644592	332.4229431	347.59375
KAF4513667.1	G6O67_000909	Fatty acid hydroxylase domain-containing protein	-	C-4 sterol methyl oxidase [Ophiocordyceps sinensis CO18] >KAF4513667.1 hypothetical protein G6O67_000909 [Ophiocordyceps sinensis]	GO:0071704;GO:0006629;GO:1901576;GO:0009987;GO:0009058;GO:0008150;GO:0008152;GO:0044255;GO:0008610;GO:0044238;GO:0044237GO:0031224;GO:0016021;GO:0110165;GO:0005575GO:0004497;GO:0003674;GO:0005488;GO:0016491;GO:0043169;GO:0046914;GO:0043167;GO:0005506;GO:0046872;GO:0003824	BP:organic substance metabolic process;BP:lipid metabolic process;BP:organic substance biosynthetic process;BP:cellular process;BP:biosynthetic process;BP:biological_process;BP:metabolic process;BP:cellular lipid metabolic process;BP:lipid biosynthetic process;BP:primary metabolic process;BP:cellular metabolic processCC:intrinsic component of membrane;CC:integral component of membrane;CC:cellular…	K07750	MESO1, ERG25	map00100	Steroid biosynthesis	COG3000	I:Lipid transport and metabolism	COG3000(fatty acid hydroxylase)	PF04116.16	FA_hydroxylase	Fatty acid hydroxylase	cytoplasmic	41.47375488	55.87854004	33.0470047	51.44112396	51.44205856	57.78097534	33.42098999	24.81868744	38.96227264	87.09907532	120.1673431	91.39128113
KAF4511837.1	G6O67_001045	ATP-grasp domain-containing protein	-	hypothetical protein G6O67_001045 [Ophiocordyceps sinensis]	GO:0032259;GO:0008150;GO:0008152GO:0031224;GO:0016021;GO:0005575;GO:0110165GO:0035639;GO:0003674;GO:0005488;GO:0008168;GO:0000166;GO:1901363;GO:0043168;GO:0043169;GO:0043167;GO:0016740;GO:0016741;GO:1901265;GO:0017076;GO:0005524;GO:0036094;GO:0003824;GO:0008171;GO:0046872;GO:0030554;GO:0097367;GO:0097159;GO:0032559;GO:0032555;GO:0032553	BP:methylation;BP:biological_process;BP:metabolic processCC:intrinsic component of membrane;CC:integral component of membrane;CC:cellular_component;CC:cellular anatomical entityMF:purine ribonucleoside triphosphate binding;MF:molecular_function;MF:binding;MF:methyltransferase activity;MF:nucleotide binding;MF:heterocyclic compound binding;MF:anion binding;MF:cation binding;MF:ion binding;MF:trans…	------	------	------	------	ENOG410ZK9S	S:Function unknown	ENOG410ZK9S(domain protein)	------	------	------	Golgi apparatus	234.0068359	203.4884338	224.4266815	222.4299927	250.3308258	274.7041016	146.495224	156.3187866	169.3950043	354.7986145	339.3741455	362.658844
KAF4507578.1	G6O67_004063	Methionine aminopeptidase	-	hypothetical protein G6O67_004063 [Ophiocordyceps sinensis]	GO:0006807;GO:0071704;GO:0006508;GO:0070084;GO:0043412;GO:0036211;GO:0008150;GO:0008152;GO:0044238;GO:1901564;GO:0019538;GO:0043170GO:0005737;GO:0110165;GO:0005575GO:0004177;GO:0008238;GO:0003674;GO:0005488;GO:0008233;GO:0008235;GO:0008237;GO:0043169;GO:0043167;GO:0070006;GO:0046872;GO:0016787;GO:0140096;GO:0003824	BP:nitrogen compound metabolic process;BP:organic substance metabolic process;BP:proteolysis;BP:protein initiator methionine removal;BP:macromolecule modification;BP:protein modification process;BP:biological_process;BP:metabolic process;BP:primary metabolic process;BP:organonitrogen compound metabolic process;BP:protein metabolic process;BP:macromolecule metabolic processCC:cytoplasm;CC:cellular…	K01265	map	------	------	COG0024	E:Amino acid transport and metabolism	COG0024(anthranilate synthase)	PF00557.27;PF15801.8	Peptidase_M24;zf-C6H2	Metallopeptidase family M24;zf-MYND-like zinc finger, mRNA-binding	cytoplasmic	164.5267334	193.6431427	166.8574677	165.6221619	157.3344727	150.9250793	181.256012	186.029953	167.5041046	143.5526886	141.8305206	141.4521027
KAF4508308.1	G6O67_004708	Brix domain-containing protein	-	hypothetical protein G6O67_004708 [Ophiocordyceps sinensis]	GO:0090304;GO:0034641;GO:0006807;GO:0034660;GO:1901360;GO:0006139;GO:0071704;GO:0006364;GO:0034470;GO:0009987;GO:0006725;GO:0008150;GO:0008152;GO:0046483;GO:0016070;GO:0044238;GO:0016072;GO:0044237;GO:0043170;GO:0006396GO:0003674;GO:0005488;GO:0003676;GO:0019843;GO:1901363;GO:0097159;GO:0003723	BP:nucleic acid metabolic process;BP:cellular nitrogen compound metabolic process;BP:nitrogen compound metabolic process;BP:ncRNA metabolic process;BP:organic cyclic compound metabolic process;BP:nucleobase-containing compound metabolic process;BP:organic substance metabolic process;BP:rRNA processing;BP:ncRNA processing;BP:cellular process;BP:cellular aromatic compound metabolic process;BP:biolo…	K14820	BRX1, BRIX1	------	------	COG5154	J:Translation, ribosomal structure and biogenesis	COG5154(ribosome biogenesis protein brx1)	PF04427.21	Brix	Brix domain	cytoplasmic	760.9481812	515.3964844	699.472168	1004.692017	976.5371094	1063.958008	676.3392334	654.34375	689.0330811	882.7106323	924.9346313	831.3664551
KAF4506231.1	G6O67_006334	Acetolactate synthase	-	hypothetical protein G6O67_006334 [Ophiocordyceps sinensis]	GO:0019752;GO:0044249;GO:0006807;GO:0044281;GO:0044283;GO:1901576;GO:0006549;GO:0006520;GO:0071704;GO:0009099;GO:1901605;GO:1901607;GO:0044238;GO:0009987;GO:0009058;GO:0008150;GO:0008152;GO:0009097;GO:0043436;GO:0008652;GO:0006573;GO:1901564;GO:1901566;GO:0006082;GO:0046394;GO:0016053;GO:0044237;GO:0009082;GO:0009081GO:0000287;GO:0043169;GO:0016831;GO:0003674;GO:0043167;GO:1901363;GO:1901265;GO:0…	BP:carboxylic acid metabolic process;BP:cellular biosynthetic process;BP:nitrogen compound metabolic process;BP:small molecule metabolic process;BP:small molecule biosynthetic process;BP:organic substance biosynthetic process;BP:isoleucine metabolic process;BP:cellular amino acid metabolic process;BP:organic substance metabolic process;BP:valine biosynthetic process;BP:alpha-amino acid metabolic …	K01652	E2.2.1.6L, ilvB, ilvG, ilvI	map00660;map00290;map00770;map00650	C5-Branched dibasic acid metabolism;Valine, leucine and isoleucine biosynthesis;Pantothenate and CoA biosynthesis;Butanoate metabolism	COG0028	S:Function unknown	COG0028(Peptidase inhibitor I78 family)	PF02776.21;PF02775.24;PF00205.25	TPP_enzyme_N;TPP_enzyme_C;TPP_enzyme_M	Thiamine pyrophosphate enzyme, N-terminal TPP binding domain;Thiamine pyrophosphate enzyme, C-terminal TPP binding domain;Thiamine pyrophosphate enzyme, central domain	mitochondrial	335.5416565	361.0010986	349.7288513	338.1000671	353.4173889	344.9559631	337.5718994	353.3348389	332.6170654	419.414093	415.2885437	419.0570984
KAF4508269.1	G6O67_004674	Target of rapamycin complex subunit LST8	-	hypothetical protein G6O67_004674 [Ophiocordyceps sinensis]	GO:0009987;GO:0031929;GO:0065007;GO:0008150;GO:0035556;GO:0050794;GO:0050789;GO:0007165GO:0031932;GO:0031931;GO:0016021;GO:0110165;GO:0005575;GO:0031224;GO:0032991;GO:0038201	BP:cellular process;BP:TOR signaling;BP:biological regulation;BP:biological_process;BP:intracellular signal transduction;BP:regulation of cellular process;BP:regulation of biological process;BP:signal transductionCC:TORC2 complex;CC:TORC1 complex;CC:integral component of membrane;CC:cellular anatomical entity;CC:cellular_component;CC:intrinsic component of membrane;CC:macromolecular complex;CC:TO…	K08266	MLST8, GBL	map04136;map04138	Autophagy - other;Autophagy - yeast	ENOG410XPVD	S:Function unknown	ENOG410XPVD(MTOR associated protein, LST8 homolog (S. cerevisiae))	PF00400.35;PF10639.12	WD40;TMEM234	WD domain, G-beta repeat;Putative transmembrane family 234	cytoplasmic	177.7906036	205.1073914	171.1932526	216.1646271	216.1915283	218.1227112	184.5494232	197.4963226	159.4005127	188.8698578	199.1130219	193.5179443
KAF4511097.1	G6O67_002929	ACT_7 domain-containing protein	-	hypothetical protein G6O67_002929 [Ophiocordyceps sinensis]	GO:0044238;GO:0009987;GO:1901564;GO:0006082;GO:0006520;GO:0019752;GO:0071704;GO:0006807;GO:0008150;GO:0044237;GO:0008152;GO:0043436;GO:0044281	BP:primary metabolic process;BP:cellular process;BP:organonitrogen compound metabolic process;BP:organic acid metabolic process;BP:cellular amino acid metabolic process;BP:carboxylic acid metabolic process;BP:organic substance metabolic process;BP:nitrogen compound metabolic process;BP:biological_process;BP:cellular metabolic process;BP:metabolic process;BP:oxoacid metabolic process;BP:small mole…	------	------	------	------	ENOG4111GPD	S:Function unknown	ENOG4111GPD(Conserved hypothetical, protein)	PF13840.9	ACT_7	ACT domain	extracellular	472.4902649	383.4386597	429.7618103	360.1596069	402.2460327	406.1490479	499.0698242	472.4847717	495.5322571	576.5155029	553.4859619	518.7426758
KAF4503772.1	G6O67_008906	Secreted protein	-	hypothetical protein G6O67_008906 [Ophiocordyceps sinensis]	------	------	------	------	------	------	------	------		------	------	------	extracellular	539.7634277	476.9090576	517.5030518	829.4673462	863.2149048	817.2750244	539.6674805	564.3675537	533.3002319	305.117981	302.0007324	332.2168274
KAF4504762.1	G6O67_008171	RING-type domain-containing protein	-	hypothetical protein G6O67_008171 [Ophiocordyceps sinensis]	------	------	------	------	------	------	ENOG41121N2	S:Function unknown	ENOG41121N2(TSR2, 20S rRNA accumulation, homolog (S. cerevisiae))	PF13639.9;PF12678.10	zf-RING_2;zf-rbx1	Ring finger domain;RING-H2 zinc finger domain	cytoplasmic	884.1159668	789.2471924	758.1574707	588.1268921	608.0772705	633.9291992	804.4279175	717.0264282	747.5759888	621.2771606	663.8065796	654.6705933
KAF4507326.1	G6O67_005976	GMC_OxRdtase_N domain-containing protein	-	hypothetical protein G6O67_005976 [Ophiocordyceps sinensis]	GO:0043168;GO:0050660;GO:0016614;GO:0097159;GO:0000166;GO:0036094;GO:0003824;GO:0003674;GO:0005488;GO:0043167;GO:1901363;GO:1901265;GO:0016491	MF:anion binding;MF:flavin adenine dinucleotide binding;MF:oxidoreductase activity, acting on CH-OH group of donors;MF:organic cyclic compound binding;MF:nucleotide binding;MF:small molecule binding;MF:catalytic activity;MF:molecular_function;MF:binding;MF:ion binding;MF:heterocyclic compound binding;MF:nucleoside phosphate binding;MF:oxidoreductase activity	------	------	------	------	COG2303	S:Function unknown	COG2303(and Sec7 domain)	PF00732.22;PF05199.16	GMC_oxred_N;GMC_oxred_C	GMC oxidoreductase;GMC oxidoreductase	peroxisomal	641.4711914	603.4109497	658.3112183	572.7732544	555.7363892	559.8058472	495.1875305	516.878418	468.5193481	574.5819092	566.6290283	556.6558228
KAF4505934.1	G6O67_007832	WD40 repeat-like-containing domain protein	-	hypothetical protein G6O67_007832 [Ophiocordyceps sinensis]	GO:0071704;GO:0031087;GO:0044238;GO:0110156;GO:0110154;GO:0006139;GO:0009987;GO:0006725;GO:0016070;GO:0044237;GO:0043170;GO:0090304;GO:0090305;GO:0034641;GO:0006807;GO:0008150;GO:0008152;GO:1901360;GO:0046483	BP:organic substance metabolic process;BP:deadenylation-independent decapping of nuclear-transcribed mRNA;BP:primary metabolic process;BP:methylguanosine-cap decapping;BP:RNA decapping;BP:nucleobase-containing compound metabolic process;BP:cellular process;BP:cellular aromatic compound metabolic process;BP:RNA metabolic process;BP:cellular metabolic process;BP:macromolecule metabolic process;BP:n…	------	------	------	------	ENOG410YD3R	S:Function unknown	ENOG410YD3R(Conserved hypothetical, protein)	------	------	------	cytoplasmic	2051.940674	2019.224609	2047.359619	2653.44043	2611.65918	2645.473389	1666.896484	1673.566528	1705.798828	1932.730225	1903.016968	1943.444092
KAF4509746.1	G6O67_003887	Prefoldin subunit 5	-	prolyl-tRNA synthetase [Ophiocordyceps sinensis CO18] >KAF4509746.1 hypothetical protein G6O67_003887 [Ophiocordyceps sinensis]	GO:0006457;GO:0006433;GO:0019752;GO:0090304;GO:0034641;GO:0006807;GO:0044281;GO:0034660;GO:1901360;GO:0006139;GO:0006520;GO:0071704;GO:0009987;GO:0006725;GO:0008150;GO:0008152;GO:0043436;GO:1901564;GO:0046483;GO:0016070;GO:0044238;GO:0006082;GO:0044237;GO:0043170;GO:0006399;GO:0043038;GO:0043039;GO:0006418GO:0016272;GO:0005737;GO:0110165;GO:0032991;GO:0005575GO:0035639;GO:0003674;GO:0043167;GO:19…	BP:protein folding;BP:prolyl-tRNA aminoacylation;BP:carboxylic acid metabolic process;BP:nucleic acid metabolic process;BP:cellular nitrogen compound metabolic process;BP:nitrogen compound metabolic process;BP:small molecule metabolic process;BP:ncRNA metabolic process;BP:organic cyclic compound metabolic process;BP:nucleobase-containing compound metabolic process;BP:cellular amino acid metabolic…	K04797	pfdA, PFDN5	------	------	COG1730	O:Posttranslational modification, protein turnover, chaperones	COG1730(Molecular chaperone capable of stabilizing a range of proteins. Seems to fulfill an ATP-independent, HSP70-like function in archaeal de novo protein folding (By similarity))	PF02996.20	Prefoldin	Prefoldin subunit	cytoplasmic	174.6042786	175.4742584	195.8031921	138.3893738	156.1547546	140.9776001	200.9883423	170.0366821	203.5308228	110.0940247	122.3371429	124.1350021
KAF4508140.1	G6O67_004556	Vacuolar protein sorting-associated protein	-	hypothetical protein G6O67_004556 [Ophiocordyceps sinensis]	GO:0008104;GO:0045324;GO:0051651;GO:0070727;GO:0045053;GO:0071705;GO:0071702;GO:0033036;GO:0006810;GO:0032507;GO:0009987;GO:0045184;GO:0045185;GO:0008150;GO:0007034;GO:0051649;GO:0051235;GO:0051234;GO:0051179;GO:0051641;GO:0016192;GO:0046907;GO:0015031GO:0043229;GO:0043226;GO:0110165;GO:0005794;GO:0043231;GO:0005575;GO:0043227	BP:protein localization;BP:late endosome to vacuole transport;BP:maintenance of location in cell;BP:cellular macromolecule localization;BP:protein retention in Golgi apparatus;BP:nitrogen compound transport;BP:organic substance transport;BP:macromolecule localization;BP:transport;BP:maintenance of protein location in cell;BP:cellular process;BP:establishment of protein localization;BP:maintenance…	K19525	VPS13A_C	------	------	COG5043	U:Intracellular trafficking, secretion, and vesicular transport	COG5043(Vacuolar Protein)	PF06650.15;PF16910.8;PF16908.8;PF16909.8;PF12624.10;PF09333.14	SHR-BD;VPS13_mid_rpt;VPS13;VPS13_C;Chorein_N;ATG_C	SHR-binding domain of vacuolar-sorting associated protein 13;Repeating coiled region of VPS13;Vacuolar sorting-associated protein 13, N-terminal;Vacuolar-sorting-associated 13 protein C-terminal;N-terminal region of Chorein or VPS13;Autophagy-related protein C terminal domain	cytoplasmic	538.7815552	534.5725098	536.0805054	721.1864624	707.9144287	712.6539307	522.5349731	514.1999512	514.2845459	625.7355347	599.9851685	599.434082
KAF4504712.1	G6O67_008127	Phytanoyl-CoA dioxygenase family protein	-	hypothetical protein G6O67_008127 [Ophiocordyceps sinensis]	GO:0008150;GO:0008152;GO:0032259GO:0051213;GO:0003824;GO:0016740;GO:0016741;GO:0003674;GO:0008168;GO:0016491	BP:biological_process;BP:metabolic process;BP:methylationMF:dioxygenase activity;MF:catalytic activity;MF:transferase activity;MF:transferase activity, transferring one-carbon groups;MF:molecular_function;MF:methyltransferase activity;MF:oxidoreductase activity	K17878	NNT1	------	------	ENOG4111JBA	S:Function unknown	ENOG4111JBA(Phytanoyl-CoA dioxygenase family protein)	PF05721.16	PhyH	Phytanoyl-CoA dioxygenase	cytoplasmic	430.3170166	512.0445557	455.6767273	411.1513977	399.7484436	383.2489014	465.9611206	524.180603	535.7250366	479.291687	516.7033691	527.4370117
KAF4510409.1	G6O67_002297	60S ribosomal protein L12	-	hypothetical protein G6O67_002297 [Ophiocordyceps sinensis]	GO:0044249;GO:0034641;GO:0006807;GO:0034645;GO:1901576;GO:0044271;GO:0044260;GO:0043043;GO:0071704;GO:0043604;GO:0009987;GO:0009058;GO:0009059;GO:0008150;GO:0008152;GO:1901564;GO:0044238;GO:0043603;GO:1901566;GO:0019538;GO:0044237;GO:0043170;GO:0006518;GO:0006412GO:0043232;GO:0043226;GO:0110165;GO:0005840;GO:0032991;GO:1990904;GO:0043229;GO:0005575;GO:0043228GO:0003674;GO:0005198;GO:0003735	BP:cellular biosynthetic process;BP:cellular nitrogen compound metabolic process;BP:nitrogen compound metabolic process;BP:cellular macromolecule biosynthetic process;BP:organic substance biosynthetic process;BP:cellular nitrogen compound biosynthetic process;BP:cellular macromolecule metabolic process;BP:peptide biosynthetic process;BP:organic substance metabolic process;BP:amide biosynthetic pr…	K02870	RP-L12e, RPL12	map03010	Ribosome	COG0080	J:Translation, ribosomal structure and biogenesis	COG0080(This protein binds directly to 23S ribosomal RNA (By similarity))	PF03946.17;PF00298.22	Ribosomal_L11_N;Ribosomal_L11	Ribosomal protein L11, N-terminal domain;Ribosomal protein L11, RNA binding domain	cytoplasmic	3284.369629	3587.636963	3562.12915	2855.756592	2835.162598	2955.04541	3995.449219	4152.952637	3785.203857	3038.903076	2851.163818	2990.160156
KAF4511753.1	G6O67_000965	Transcription initiation factor TFIID subunit 10	-	hypothetical protein G6O67_000965 [Ophiocordyceps sinensis]	GO:0008104;GO:0019222;GO:0006473;GO:0006475;GO:0006139;GO:0051651;GO:0071840;GO:0080090;GO:0010604;GO:0070727;GO:0018193;GO:0048518;GO:0033036;GO:0060255;GO:0045184;GO:0045185;GO:2001141;GO:0046483;GO:1901564;GO:0019538;GO:0034641;GO:0018205;GO:0019438;GO:0022607;GO:0009893;GO:0009891;GO:0006807;GO:0043543;GO:1901362;GO:0016043;GO:0065003;GO:0065007;GO:0016570;GO:0016573;GO:0065004;GO:0018130;GO:…	BP:protein localization;BP:regulation of metabolic process;BP:protein acetylation;BP:internal protein amino acid acetylation;BP:nucleobase-containing compound metabolic process;BP:maintenance of location in cell;BP:cellular component organization or biogenesis;BP:regulation of primary metabolic process;BP:positive regulation of macromolecule metabolic process;BP:cellular macromolecule localizatio…	K03134	TAF10	map03022	Basal transcription factors	COG5162	K:Transcription	COG5162(TAF10 RNA polymerase II, TATA box binding protein (TBP)-associated factor)	PF03540.16	TFIID_30kDa	Transcription initiation factor TFIID 23-30kDa subunit	cytoplasmic	249.210083	247.3450317	241.8092346	126.3496475	0	121.5646286	255.4041748	267.7843933	259.773468	156.8146667	0	170.5949402
KAF4504988.1	G6O67_006987	MaoC-like domain-containing protein	-	MaoC-like dehydratase [Ophiocordyceps sinensis CO18] >KAF4504988.1 hypothetical protein G6O67_006987 [Ophiocordyceps sinensis]	GO:0005575;GO:0099512;GO:0099513;GO:0099080;GO:0099081;GO:0005874;GO:0110165	CC:cellular_component;CC:supramolecular fiber;CC:polymeric cytoskeletal fiber;CC:supramolecular complex;CC:supramolecular polymer;CC:microtubule;CC:cellular anatomical entity	------	------	------	------	COG2030	I:Lipid transport and metabolism	COG2030(maoc domain protein dehydratase)	PF01575.22	MaoC_dehydratas	MaoC like domain	peroxisomal	1318.309204	1334.653076	1384.112549	1208.552979	1226.555542	1243.130127	1132.234985	1029.996948	1133.714844	937.9530029	949.2537231	958.5656738
KAF4504100.1	G6O67_008713	UBR-type domain-containing protein	-	hypothetical protein G6O67_008713 [Ophiocordyceps sinensis]	GO:0019787;GO:0043169;GO:0046914;GO:0061630;GO:0140096;GO:0043167;GO:0003824;GO:0016740;GO:0003674;GO:0008270;GO:0005488;GO:0046872;GO:0004842;GO:0061659	MF:ubiquitin-like protein transferase activity;MF:cation binding;MF:transition metal ion binding;MF:ubiquitin protein ligase activity;MF:catalytic activity, acting on a protein;MF:ion binding;MF:catalytic activity;MF:transferase activity;MF:molecular_function;MF:zinc ion binding;MF:binding;MF:metal ion binding;MF:ubiquitin-protein transferase activity;MF:ubiquitin-like protein ligase activity	K11979	UBR7	------	------	ENOG410XSV6	S:Function unknown	ENOG410XSV6(ubiquitin protein ligase E3 component n-recognin 7)	PF02207.23	zf-UBR	Putative zinc finger in N-recognin	cytoplasmic	271.7207642	297.3929443	241.190567	229.0865631	237.8314209	216.1845398	199.0651703	179.2435761	226.5540009	273.3837585	254.5843353	220.3061371
KAF4503938.1	G6O67_008566	Nudix hydrolase domain-containing protein	-	hypothetical protein G6O67_008566 [Ophiocordyceps sinensis]	GO:0019693;GO:0071704;GO:0009987;GO:0008150;GO:0008152;GO:1901135;GO:0044237;GO:0006796;GO:0006793;GO:0019637GO:0043229;GO:0043227;GO:0043226;GO:0005739;GO:0110165;GO:0043231;GO:0005575GO:0003674;GO:0016787;GO:0003824;GO:0047631;GO:0016818;GO:0016817;GO:0016462	BP:ribose phosphate metabolic process;BP:organic substance metabolic process;BP:cellular process;BP:biological_process;BP:metabolic process;BP:carbohydrate derivative metabolic process;BP:cellular metabolic process;BP:phosphate-containing compound metabolic process;BP:phosphorus metabolic process;BP:organophosphate metabolic processCC:intracellular organelle;CC:membrane-bounded organelle;CC:organ…	K01515	nudF	map00740;map00230	Riboflavin metabolism;Purine metabolism	COG0494	S:Function unknown	COG0494(GPI transamidase component)	PF00293.31	NUDIX	NUDIX domain	cytoplasmic	216.971405	188.7282867	213.0752258	174.3126678	192.4021149	200.165741	239.0502472	206.6162109	212.4986267	278.0059509	271.3401489	279.3207703
KAF4509052.1	G6O67_005360	Dihydroorotate oxidase	-	hypothetical protein G6O67_005360 [Ophiocordyceps sinensis]	GO:0009165;GO:0009124;GO:0009259;GO:0009173;GO:0009218;GO:0009260;GO:0009161;GO:0009117;GO:0072528;GO:0044249;GO:0034641;GO:0006807;GO:0044281;GO:0009130;GO:0046112;GO:0009123;GO:1901362;GO:0046049;GO:1901360;GO:0072527;GO:0006139;GO:0006222;GO:0019856;GO:0006206;GO:0006207;GO:0006221;GO:0071704;GO:0018130;GO:0006793;GO:0006220;GO:0019693;GO:1901576;GO:0009156;GO:0009987;GO:0006725;GO:0009220;GO:…	BP:nucleotide biosynthetic process;BP:nucleoside monophosphate biosynthetic process;BP:ribonucleotide metabolic process;BP:pyrimidine ribonucleoside monophosphate metabolic process;BP:pyrimidine ribonucleotide metabolic process;BP:ribonucleotide biosynthetic process;BP:ribonucleoside monophosphate metabolic process;BP:nucleotide metabolic process;BP:pyrimidine-containing compound biosynthetic pro…	K00254	DHODH, pyrD	map00240;map01240	Pyrimidine metabolism;Biosynthesis of cofactors	COG0167	F:Nucleotide transport and metabolism	COG0167(Catalyzes the conversion of dihydroorotate to orotate)	PF01180.24	DHO_dh	Dihydroorotate dehydrogenase	mitochondrial	515.3603516	491.4399719	555.6869507	463.1218262	490.4987183	528.543396	463.7295532	479.225647	476.1464844	402.8768616	413.7421875	439.4757385
KAF4508784.1	G6O67_005123	NAD(P)-binding protein	-	hypothetical protein G6O67_005123 [Ophiocordyceps sinensis]	GO:0003824;GO:0003674;GO:0016491	MF:catalytic activity;MF:molecular_function;MF:oxidoreductase activity	------	------	------	------	COG1028	S:Function unknown	COG1028(-)	PF13561.9;PF00106.28;PF08659.13	adh_short_C2;adh_short;KR	Enoyl;short chain dehydrogenase;KR domain	peroxisomal	1301.307129	1141.358154	1467.592407	1127.953857	1133.318237	1226.519165	1069.542725	1005.195557	983.1422729	774.821167	850.3336182	842.2160645
KAF4513105.1	G6O67_000423	Ribonuclease T(1)	-	hirsutellin A [Ophiocordyceps sinensis CO18] >KAF4513105.1 hypothetical protein G6O67_000423 [Ophiocordyceps sinensis]	GO:0090304;GO:0090305;GO:0034641;GO:0006807;GO:1901360;GO:0006139;GO:0071704;GO:0016070;GO:0009987;GO:0006725;GO:0008150;GO:0008152;GO:0046483;GO:0090502;GO:0044238;GO:0090501;GO:0044237;GO:0043170GO:0016787;GO:0003674;GO:0005488;GO:0003676;GO:1901363;GO:0016829;GO:0004540;GO:0004521;GO:0140098;GO:0016788;GO:0003824;GO:0046589;GO:0004518;GO:0004519;GO:0003723;GO:0097159	BP:nucleic acid metabolic process;BP:nucleic acid phosphodiester bond hydrolysis;BP:cellular nitrogen compound metabolic process;BP:nitrogen compound metabolic process;BP:organic cyclic compound metabolic process;BP:nucleobase-containing compound metabolic process;BP:organic substance metabolic process;BP:RNA metabolic process;BP:cellular process;BP:cellular aromatic compound metabolic process;BP…	------	------	------	------	ENOG410YV22;ENOG410YUKU	S:Function unknown;	ENOG410YV22(-); ENOG410YUKU(-)	------	------	------	extracellular	14306.58691	15442.3125	15413.88477	18870.10547	19881.45117	20166.83789	8480.764648	8991.923828	8980.228516	17370.98047	18827.77148	18773.70508
KAF4510048.1	G6O67_001973	IPPc domain-containing protein	-	Endonuclease/exonuclease/phosphatase [Ophiocordyceps sinensis CO18] >KAF4510048.1 hypothetical protein G6O67_001973 [Ophiocordyceps sinensis]	GO:0006650;GO:0016311;GO:0046486;GO:0071704;GO:0046856;GO:0046839;GO:0006644;GO:0006629;GO:0009987;GO:0046488;GO:0008152;GO:0044255;GO:0030258;GO:0044238;GO:0044237;GO:0006796;GO:0006793;GO:0019637;GO:0008150GO:0031224;GO:0110165;GO:0005575;GO:0016021GO:0016791;GO:0042578;GO:0003674;GO:0004527;GO:0016787;GO:0016788;GO:0003824;GO:0004518;GO:0004519	BP:glycerophospholipid metabolic process;BP:dephosphorylation;BP:glycerolipid metabolic process;BP:organic substance metabolic process;BP:phosphatidylinositol dephosphorylation;BP:phospholipid dephosphorylation;BP:phospholipid metabolic process;BP:lipid metabolic process;BP:cellular process;BP:phosphatidylinositol metabolic process;BP:metabolic process;BP:cellular lipid metabolic process;BP:lipid…	------	------	------	------	ENOG4111HK5	T:Signal transduction mechanisms	ENOG4111HK5(Inositol 5-phosphatase)	PF03372.26	Exo_endo_phos	Endonuclease/Exonuclease/phosphatase family	cytoplasmic	287.992157	317.0453491	269.8008728	367.4569092	361.053009	361.2817383	318.629425	294.362854	293.7158813	339.8844604	326.2169495	338.6424255
KAF4509028.1	G6O67_005339	Short-chain dehydrogenase	-	hypothetical protein G6O67_005339 [Ophiocordyceps sinensis]	GO:0003824;GO:0003674;GO:0016491	MF:catalytic activity;MF:molecular_function;MF:oxidoreductase activity	------	------	------	------	ENOG4111PZG	S:Function unknown	ENOG4111PZG(sepiapterin reductase (7,8-dihydrobiopterin NADP oxidoreductase))	PF00106.28;PF13561.9;PF08659.13	adh_short;adh_short_C2;KR	short chain dehydrogenase;Enoyl;KR domain	mitochondrial	274.6437683	287.6073914	267.3274231	191.570816	165.3544159	202.7696686	242.300827	211.5796509	199.9817047	199.3878937	183.6930389	182.6835327
KAF4510613.1	G6O67_002489	E3 ubiquitin-protein ligase	-	hypothetical protein G6O67_002489 [Ophiocordyceps sinensis]	GO:0044248;GO:0009060;GO:0009056;GO:0006091;GO:0043632;GO:1901575;GO:0044265;GO:1901565;GO:0071704;GO:0022900;GO:0022904;GO:0006508;GO:0071596;GO:0044238;GO:0019646;GO:0009987;GO:0044260;GO:0008150;GO:0030163;GO:0008152;GO:0019941;GO:1901564;GO:0009057;GO:0051603;GO:0015980;GO:0019538;GO:0006807;GO:0010498;GO:0006122;GO:0044237;GO:0043170;GO:0006511;GO:0043161;GO:0045333GO:1990351;GO:1990204;GO:0…	BP:cellular catabolic process;BP:aerobic respiration;BP:catabolic process;BP:generation of precursor metabolites and energy;BP:modification-dependent macromolecule catabolic process;BP:organic substance catabolic process;BP:cellular macromolecule catabolic process;BP:organonitrogen compound catabolic process;BP:organic substance metabolic process;BP:electron transport chain;BP:respiratory electro…	K10625	UBR1	------	------	ENOG410XPQU	O:Posttranslational modification, protein turnover, chaperones	ENOG410XPQU(ubiquitin protein ligase E3 component (N-recognin))	PF18995.3;PF02207.23;PF02617.20	PRT6_C;zf-UBR;ClpS	Proteolysis_6 C-terminal;Putative zinc finger in N-recognin;ATP-dependent Clp protease adaptor protein ClpS	cytoplasmic	196.0483246	177.013382	187.6059875	327.7522888	313.8036804	312.0903625	136.3593597	137.8191376	158.6927948	256.4284668	245.437912	244.9610443
KAF4505072.1	G6O67_007059	DNA-directed RNA polymerases I and III subunit RPAC1	-	hypothetical protein G6O67_007059 [Ophiocordyceps sinensis]	GO:0030880;GO:0061695;GO:1902494;GO:0055029;GO:1990234;GO:0032991;GO:0000428;GO:0005575GO:0034062;GO:0001056;GO:0005488;GO:0001054;GO:0003677;GO:1901363;GO:0016740;GO:0003676;GO:0140098;GO:0003824;GO:0003899;GO:0016779;GO:0097747;GO:0016772;GO:0005515;GO:0097159;GO:0003674;GO:0046983	CC:RNA polymerase complex;CC:transferase complex, transferring phosphorus-containing groups;CC:catalytic complex;CC:nuclear DNA-directed RNA polymerase complex;CC:transferase complex;CC:macromolecular complex;CC:DNA-directed RNA polymerase complex;CC:cellular_componentMF:RNA polymerase activity;MF:RNA polymerase III activity;MF:binding;MF:RNA polymerase I activity;MF:DNA binding;MF:heterocyclic c…	K03027	RPAC1, RPC40, POLR1C	map03020	RNA polymerase	COG0202	K:Transcription	COG0202(DNA-dependent RNA polymerase catalyzes the transcription of DNA into RNA using the four ribonucleoside triphosphates as substrates (By similarity))	PF01000.29;PF01193.27	RNA_pol_A_bac;RNA_pol_L	RNA polymerase Rpb3/RpoA insert domain;RNA polymerase Rpb3/Rpb11 dimerisation domain	cytoplasmic	218.1742401	229.2988281	220.8907166	204.271759	177.5770569	184.8262482	174.8444519	191.0993958	157.2497101	195.8114014	178.9803009	203.7885742
KAF4505054.1	G6O67_007045	Acid phosphatase	-	hypothetical protein G6O67_007045 [Ophiocordyceps sinensis]	GO:0016787;GO:0003674;GO:0016788;GO:0003824	MF:hydrolase activity;MF:molecular_function;MF:hydrolase activity, acting on ester bonds;MF:catalytic activity	------	------	------	------	ENOG41105F1	S:Function unknown	ENOG41105F1(Acid phosphatase)	PF04185.17	Phosphoesterase	Phosphoesterase family	extracellular	1866.213867	2021.89917	1973.270508	2153.37085	2141.578125	2321.787598	1107.706177	1031.62915	1108.026245	1474.95105	1561.756958	1463.773193
KAF4509054.1	G6O67_005362	SH3 domain-containing protein	-	hypothetical protein G6O67_005362 [Ophiocordyceps sinensis]	------	------	------	------	------	------	COG0666	K:Transcription	COG0666(Transcription factor)	PF12796.10;PF13637.9;PF13857.9	Ank_2;Ank_4;Ank_5	Ankyrin repeats;Ankyrin repeats;Ankyrin repeats	cytoplasmic	2062.043701	1415.546265	2374.381348	1840.197266	1819.167236	1911.476196	1247.317139	1026.350098	1158.975952	1691.905884	1714.886963	1823.099487
KAF4513369.1	G6O67_000647	MOSC domain-containing protein	-	hypothetical protein G6O67_000647 [Ophiocordyceps sinensis]	GO:0043168;GO:0043169;GO:0046872;GO:0046914;GO:0097159;GO:0019842;GO:0043167;GO:0036094;GO:0003824;GO:0030151;GO:0003674;GO:0030170;GO:0070279;GO:1901363;GO:0005488	MF:anion binding;MF:cation binding;MF:metal ion binding;MF:transition metal ion binding;MF:organic cyclic compound binding;MF:vitamin binding;MF:ion binding;MF:small molecule binding;MF:catalytic activity;MF:molybdenum ion binding;MF:molecular_function;MF:pyridoxal phosphate binding;MF:vitamin B6 binding;MF:heterocyclic compound binding;MF:binding	------	------	------	------	COG3217	S:Function unknown	COG3217(MOSC domain-containing protein)	PF03473.20;PF03476.19	MOSC;MOSC_N	MOSC domain;MOSC N-terminal beta barrel domain	mitochondrial	192.5817871	185.0627289	190.9073334	214.8249207	256.6650696	221.9153442	234.6178131	259.8344727	245.9850159	311.5452881	293.7033997	309.5346985
KAF4509424.1	G6O67_003600	Mitochondrial carrier	-	hypothetical protein G6O67_003600 [Ophiocordyceps sinensis]	GO:0006810;GO:0008150;GO:0051179;GO:0009987;GO:0051234;GO:0055085GO:0031090;GO:0016021;GO:0016020;GO:0019866;GO:0031966;GO:0005575;GO:0005743;GO:0031224;GO:0110165	BP:transport;BP:biological_process;BP:localization;BP:cellular process;BP:establishment of localization;BP:transmembrane transportCC:organelle membrane;CC:integral component of membrane;CC:membrane;CC:organelle inner membrane;CC:mitochondrial membrane;CC:cellular_component;CC:mitochondrial inner membrane;CC:intrinsic component of membrane;CC:cellular anatomical entity	K15100	SLC25A1, CTP	------	------	ENOG410YAYP	S:Function unknown	ENOG410YAYP(Transmembrane protein 19)	PF00153.30	Mito_carr	Mitochondrial carrier protein	mitochondrial	242.5210724	208.8308105	245.3246002	329.4950867	314.8021851	367.5812988	311.8323669	274.4085083	268.9626465	302.4735413	321.0221558	285.837616
KAF4508533.1	G6O67_004895	GH16 domain-containing protein	-	cell wall glucanosyltransferase Mwg1 [Ophiocordyceps sinensis CO18] >KAF4508533.1 hypothetical protein G6O67_004895 [Ophiocordyceps sinensis]	GO:0044238;GO:0005975;GO:0071704;GO:0008152;GO:0008150GO:0003824;GO:0016787;GO:0016798;GO:0016740;GO:0003674;GO:0004553	BP:primary metabolic process;BP:carbohydrate metabolic process;BP:organic substance metabolic process;BP:metabolic process;BP:biological_processMF:catalytic activity;MF:hydrolase activity;MF:hydrolase activity, acting on glycosyl bonds;MF:transferase activity;MF:molecular_function;MF:hydrolase activity, hydrolyzing O-glycosyl compounds	------	------	------	------	COG2273	E:Amino acid transport and metabolism	COG2273(argininosuccinate lyase)	PF00722.24	Glyco_hydro_16	Glycosyl hydrolases family 16	vacuolar	1981.962891	2126.644531	1944.697754	307.0383911	340.0982056	340.6643982	2971.772949	2955.515381	2951.955566	108.1107254	98.31295776	87.24943542
KAF4508273.1	TIF34	Eukaryotic translation initiation factor 3 subunit I	-	eukaryotic translation initiation factor 3 subunit 2 [Ophiocordyceps sinensis CO18] >KAF4508273.1 hypothetical protein G6O67_004678 [Ophiocordyceps sinensis]	GO:0022607;GO:0043933;GO:0001732;GO:0071840;GO:0071826;GO:0016043;GO:0065003;GO:0022618;GO:0009987;GO:0008150GO:0005852;GO:0016282;GO:0070993;GO:0033290;GO:0032991;GO:1990904;GO:0005575GO:0003674;GO:0005488;GO:0003676;GO:1901363;GO:0008135;GO:0045182;GO:0090079;GO:0097159;GO:0003743	BP:cellular component assembly;BP:macromolecular complex subunit organization;BP:formation of cytoplasmic translation initiation complex;BP:cellular component organization or biogenesis;BP:ribonucleoprotein complex subunit organization;BP:cellular component organization;BP:macromolecular complex assembly;BP:ribonucleoprotein complex assembly;BP:cellular process;BP:biological_processCC:eukaryotic …	K03246	EIF3I	------	------	ENOG410XQ3E	J:Translation, ribosomal structure and biogenesis	ENOG410XQ3E(Component of the eukaryotic translation initiation factor 3 (eIF-3) complex, which is involved in protein synthesis and, together with other initiation factors, stimulates binding of mRNA and methionyl-tRNAi to the 40S ribosome (By similarity))	PF00400.35;PF12894.10	WD40;ANAPC4_WD40	WD domain, G-beta repeat;Anaphase-promoting complex subunit 4 WD40 domain	cytoplasmic	3482.601563	3676.741699	3611.04541	3226.984131	3306.16333	3457.148438	2886.239258	2915.63623	2932.62207	3226.188721	3259.76123	3254.850342
KAF4512363.1	G6O67_001514	Ornithine carbamoyltransferase, mitochondrial	-	hypothetical protein G6O67_001514 [Ophiocordyceps sinensis]	GO:0006591;GO:0019752;GO:0044249;GO:0006807;GO:0006525;GO:0009064;GO:1901576;GO:0071704;GO:0006520;GO:0006526;GO:1901566;GO:1901605;GO:0008652;GO:0009987;GO:0009058;GO:0008150;GO:0008152;GO:0043436;GO:1901564;GO:0042450;GO:0044238;GO:0006082;GO:0046394;GO:0016053;GO:0044237;GO:1901607;GO:0044283;GO:0009084;GO:0044281GO:0043229;GO:0043227;GO:0043226;GO:0005739;GO:0110165;GO:1902494;GO:1903269;GO:0…	BP:ornithine metabolic process;BP:carboxylic acid metabolic process;BP:cellular biosynthetic process;BP:nitrogen compound metabolic process;BP:arginine metabolic process;BP:glutamine family amino acid metabolic process;BP:organic substance biosynthetic process;BP:organic substance metabolic process;BP:cellular amino acid metabolic process;BP:arginine biosynthetic process;BP:organonitrogen compoun…	K00611	OTC, argF, argI	map00220	Arginine biosynthesis	COG0078	E:Amino acid transport and metabolism	COG0078(ornithine carbamoyltransferase)	PF02729.24;PF00185.27	OTCace_N;OTCace	Aspartate/ornithine carbamoyltransferase, carbamoyl-P binding domain;Aspartate/ornithine carbamoyltransferase, Asp/Orn binding domain	mitochondrial	1038.871704	1180.903076	1124.92749	1103.88562	1049.740356	1126.999634	1122.793701	1085.905762	1178.361572	1353.6427	1376.578735	1336.448364
KAF4507706.1	G6O67_004177	HET domain-containing protein	-	hypothetical protein G6O67_004177 [Ophiocordyceps sinensis]	GO:0005575;GO:0016021;GO:0110165;GO:0031224	CC:cellular_component;CC:integral component of membrane;CC:cellular anatomical entity;CC:intrinsic component of membrane	------	------	------	------	ENOG4111QBA	S:Function unknown	ENOG4111QBA(-)	------	------	------	plasma membrane	57.64508057	0	73.42211151	68.21926117	59.32555771	70.45623779	74.34082794	85.14582062	108.6613083	86.53385162	89.86368561	90.37389374
KAF4512104.1	G6O67_001286	DUF2013 domain-containing protein	-	hypothetical protein G6O67_001286 [Ophiocordyceps sinensis]	GO:0044238;GO:0006629;GO:0071704;GO:0008152;GO:0008150GO:0016021;GO:0110165;GO:0005575;GO:0031224GO:0003824;GO:0016740;GO:0016746;GO:0016747;GO:0008374;GO:0003674	BP:primary metabolic process;BP:lipid metabolic process;BP:organic substance metabolic process;BP:metabolic process;BP:biological_processCC:integral component of membrane;CC:cellular anatomical entity;CC:cellular_component;CC:intrinsic component of membraneMF:catalytic activity;MF:transferase activity;MF:transferase activity, transferring acyl groups;MF:transferase activity, transferring acyl gro…	------	------	------	------	ENOG410Y8WT	S:Function unknown	ENOG410Y8WT(NCK interacting protein with SH3 domain)	PF09431.13	SPIN90_LRD	SPIN90/Ldb17, leucine-rich domain	cytoplasmic	0	11.63915825	0	0	0	19.26638985	0	18.20411301	29.45856094	16.81617355	17.03626442	15.04802132
KAF4504595.1	G6O67_008028	WIF domain-containing protein	-	hypothetical protein G6O67_008028 [Ophiocordyceps sinensis]	------	------	------	------	------	------	ENOG4111QEJ	S:Function unknown	ENOG4111QEJ(Conserved hypothetical, protein)	PF20415.1	DUF6699	Family of unknown function	nuclear	3683.871094	4827.921387	3883.382813	3472.92041	3468.008301	3200.571533	4298.413574	4275.202637	4051.70459	3664.310791	3579.830322	3651.938965
KAF4504776.1	G6O67_008184	Piwi domain-containing protein	-	hypothetical protein G6O67_008184 [Ophiocordyceps sinensis]	GO:0097159;GO:0003674;GO:1901363;GO:0003676;GO:0005488	MF:organic cyclic compound binding;MF:molecular_function;MF:heterocyclic compound binding;MF:nucleic acid binding;MF:binding	K11593	ELF2C, AGO	------	------	ENOG410XP07	O:Posttranslational modification, protein turnover, chaperones	ENOG410XP07(thioredoxin-like protein)	PF02171.20;PF16488.8;PF08699.13;PF16486.8;PF02170.25	Piwi;ArgoL2;ArgoL1;ArgoN;PAZ	Piwi domain;Argonaute linker 2 domain;Argonaute linker 1 domain;N-terminal domain of argonaute;PAZ domain	nuclear	1692.849731	1616.210571	1679.76355	1965.457153	1983.045776	2034.612671	2666.657227	2628.318848	2636.206543	1319.305298	1294.30957	1263.852295
KAF4505543.1	G6O67_007479	Zn(2)-C6 fungal-type domain-containing protein	-	hypothetical protein G6O67_007479 [Ophiocordyceps sinensis]	GO:0043229;GO:0043227;GO:0043226;GO:0031224;GO:0016021;GO:0043231;GO:0005575;GO:0110165;GO:0005634GO:1901363;GO:0003674;GO:0005488;GO:0003676;GO:0003677;GO:0043169;GO:0046914;GO:0043167;GO:0046872;GO:0000981;GO:0140110;GO:0003700;GO:0097159;GO:0008270	CC:intracellular organelle;CC:membrane-bounded organelle;CC:organelle;CC:intrinsic component of membrane;CC:integral component of membrane;CC:intracellular membrane-bounded organelle;CC:cellular_component;CC:cellular anatomical entity;CC:nucleusMF:heterocyclic compound binding;MF:molecular_function;MF:binding;MF:nucleic acid binding;MF:DNA binding;MF:cation binding;MF:transition metal ion binding…	------	------	------	------	ENOG41104BW	S:Function unknown	ENOG41104BW(C6 transcription factor)	PF04082.21;PF00172.21	Fungal_trans;Zn_clus	Fungal specific transcription factor domain;Fungal Z	nuclear	23.7581234	26.35585213	21.3639164	26.05413246	28.83459091	0	12.87774467	0	0	27.2729454	0	29.49072838
KAF4511878.1	G6O67_001081	60S ribosomal protein L22	-	hypothetical protein G6O67_001081 [Ophiocordyceps sinensis]	GO:0044249;GO:0034641;GO:0006807;GO:0034645;GO:1901576;GO:0044271;GO:0044260;GO:0043043;GO:0071704;GO:0043604;GO:0009987;GO:0009058;GO:0009059;GO:0008150;GO:0008152;GO:1901564;GO:0044238;GO:0043603;GO:1901566;GO:0019538;GO:0044237;GO:0043170;GO:0006518;GO:0006412GO:0043232;GO:0043226;GO:0110165;GO:0005840;GO:0032991;GO:1990904;GO:0043229;GO:0005575;GO:0043228GO:0003674;GO:0005198;GO:0003735	BP:cellular biosynthetic process;BP:cellular nitrogen compound metabolic process;BP:nitrogen compound metabolic process;BP:cellular macromolecule biosynthetic process;BP:organic substance biosynthetic process;BP:cellular nitrogen compound biosynthetic process;BP:cellular macromolecule metabolic process;BP:peptide biosynthetic process;BP:organic substance metabolic process;BP:amide biosynthetic pr…	K02891	RP-L22e, RPL22	map03010	Ribosome	ENOG4111UVJ	J:Translation, ribosomal structure and biogenesis	ENOG4111UVJ(Ribosomal protein)	PF01776.20	Ribosomal_L22e	Ribosomal L22e protein family	cytoplasmic	11193.40137	10796.29395	11799.23535	10088.62402	10379.20605	11100.02246	14010.51172	14053.85254	14114.3457	10289.94531	10500.86719	10436.46289
KAF4503768.1	G6O67_008902	HET domain-containing protein	-	hypothetical protein G6O67_008902 [Ophiocordyceps sinensis]	------	------	------	------	------	------	ENOG4110X65	S:Function unknown	ENOG4110X65(-)	PF06985.14	HET	Heterokaryon incompatibility protein	cytoplasmic	166.5148315	159.8816071	151.8478088	309.8547668	301.8697205	292.6095886	307.95578	210.5387878	215.043045	297.9704895	289.8318176	212.6591949
KAF4512405.1	G6O67_001549	GOLD domain-containing protein	-	hypothetical protein G6O67_001549 [Ophiocordyceps sinensis]	GO:0005575;GO:0016021;GO:0110165;GO:0031224	CC:cellular_component;CC:integral component of membrane;CC:cellular anatomical entity;CC:intrinsic component of membrane	K20347	TMED2, EMP24	------	------	ENOG410XQCK	U:Intracellular trafficking, secretion, and vesicular transport	ENOG410XQCK(transmembrane emp24 domain trafficking protein 2)	PF01105.27	EMP24_GP25L	emp24/gp25L/p24 family/GOLD	Golgi apparatus	500.5982971	455.3473206	524.6764526	676.8438721	663.1504517	752.4998779	546.8522339	475.532135	501.3353882	658.5281982	591.0598755	641.2144775
KAF4510800.1	G6O67_002665	Disintegrin and metalloproteinase domain-containing protein B	-	hypothetical protein G6O67_002665 [Ophiocordyceps sinensis]	GO:0006807;GO:0007165;GO:0007166;GO:0050789;GO:0071704;GO:0065007;GO:0006508;GO:0009987;GO:0050794;GO:0008150;GO:0008152;GO:0044238;GO:1901564;GO:0019538;GO:0007229;GO:0043170GO:0016021;GO:0031224;GO:0110165;GO:0005575GO:0004175;GO:0003674;GO:0008233;GO:0008237;GO:0016787;GO:0004222;GO:0140096;GO:0003824	BP:nitrogen compound metabolic process;BP:signal transduction;BP:cell surface receptor signaling pathway;BP:regulation of biological process;BP:organic substance metabolic process;BP:biological regulation;BP:proteolysis;BP:cellular process;BP:regulation of cellular process;BP:biological_process;BP:metabolic process;BP:primary metabolic process;BP:organonitrogen compound metabolic process;BP:prote…	------	------	------	------	ENOG410XX2M	S:Function unknown	ENOG410XX2M(ADAM metallopeptidase domain)	PF13688.9;PF13574.9;PF13583.9;PF00200.26;PF13582.9	Reprolysin_5;Reprolysin_2;Reprolysin_4;Disintegrin;Reprolysin_3	Metallo-peptidase family M12;Metallo-peptidase family M12B Reprolysin-like;Metallo-peptidase family M12B Reprolysin-like;Disintegrin;Metallo-peptidase family M12B Reprolysin-like	plasma membrane	15.80355835	25.60403252	15.98805046	23.46500778	26.87408829	19.6431427	19.30241013	17.41515923	13.23912525	13.77478504	13.54886246	15.48426914
KAF4510680.1	G6O67_002555	Tubulin beta chain	-	tubulin/FtsZ family protein [Ophiocordyceps sinensis CO18] >KAF4510680.1 hypothetical protein G6O67_002555 [Ophiocordyceps sinensis]	GO:0009987;GO:0008150;GO:0007017GO:0099512;GO:0099513;GO:0005874;GO:0099080;GO:0099081;GO:0110165;GO:0005575GO:0005200;GO:0035639;GO:0003674;GO:0005488;GO:0019001;GO:1901363;GO:1901265;GO:0043168;GO:0005198;GO:0032561;GO:0017076;GO:0005525;GO:0016787;GO:0000166;GO:0003924;GO:0017111;GO:0036094;GO:0003824;GO:0016818;GO:0043167;GO:0097367;GO:0097159;GO:0016817;GO:0016462;GO:0032555;GO:0032553	BP:cellular process;BP:biological_process;BP:microtubule-based processCC:supramolecular fiber;CC:polymeric cytoskeletal fiber;CC:microtubule;CC:supramolecular complex;CC:supramolecular polymer;CC:cellular anatomical entity;CC:cellular_componentMF:structural constituent of cytoskeleton;MF:purine ribonucleoside triphosphate binding;MF:molecular_function;MF:binding;MF:guanyl nucleotide binding;MF:he…	K07375	TUBB	map04145	Phagosome	COG5023	U:Intracellular trafficking, secretion, and vesicular transport	COG5023(Synaptosomal-associated protein)	PF00091.28;PF03953.20	Tubulin;Tubulin_C	Tubulin/FtsZ family, GTPase domain;Tubulin C-terminal domain	cytoplasmic	12633.62891	11689.49805	13073.67676	12122.64648	12186.86133	13149.86328	16662.33984	16970.94336	16729.6875	11752.0957	11402.83398	11740.16309
KAF4510558.1	G6O67_002435	Mannosyltransferase	-	hypothetical protein G6O67_002435 [Ophiocordyceps sinensis]	GO:1901576;GO:0006488;GO:0071704;GO:0006629;GO:0009987;GO:0009058;GO:0008150;GO:0008152;GO:0044255;GO:0044238;GO:0006490;GO:1901137;GO:1901135;GO:0044237GO:0005788;GO:0005789;GO:0031224;GO:0031090;GO:0016021;GO:0016020;GO:0110165;GO:0031974;GO:0043233;GO:0005575;GO:0070013GO:0003674;GO:0000009;GO:0016740;GO:0052917;GO:0003824;GO:0000030;GO:0016757;GO:0016758	BP:organic substance biosynthetic process;BP:dolichol-linked oligosaccharide biosynthetic process;BP:organic substance metabolic process;BP:lipid metabolic process;BP:cellular process;BP:biosynthetic process;BP:biological_process;BP:metabolic process;BP:cellular lipid metabolic process;BP:primary metabolic process;BP:oligosaccharide-lipid intermediate biosynthetic process;BP:carbohydrate derivati…	K03847	ALG12	map00510;map00513	N-Glycan biosynthesis;Various types of N-glycan biosynthesis	ENOG410XR38	S:Function unknown	ENOG410XR38(asparagine-linked glycosylation 12, alpha-1,6-mannosyltransferase homolog (S. cerevisiae))	PF03901.20	Glyco_transf_22	Alg9-like mannosyltransferase family	extracellular	143.9100037	145.431427	162.2213593	255.473999	238.4163055	267.608429	208.3358917	219.2563019	169.0451508	196.8249207	227.4624939	229.7307892
KAF4508291.1	G6O67_004695	Cytochrome c oxidase polypeptide V	-	cytochrome c oxidase polypeptide V precursor [Ophiocordyceps sinensis CO18] >KAF4508291.1 hypothetical protein G6O67_004695 [Ophiocordyceps sinensis]	GO:0009060;GO:0006091;GO:0022900;GO:0022904;GO:0009987;GO:0019646;GO:0045333;GO:0008152;GO:0015980;GO:0006123;GO:0044237;GO:0008150GO:0031224;GO:0016021;GO:0098803;GO:0070069;GO:0098800;GO:0005751;GO:0110165;GO:1902494;GO:0045277;GO:0032991;GO:0005575;GO:0098796;GO:0098798	BP:aerobic respiration;BP:generation of precursor metabolites and energy;BP:electron transport chain;BP:respiratory electron transport chain;BP:cellular process;BP:aerobic electron transport chain;BP:cellular respiration;BP:metabolic process;BP:energy derivation by oxidation of organic compounds;BP:mitochondrial electron transport, cytochrome c to oxygen;BP:cellular metabolic process;BP:biologica…	K02263	COX4	map00190	Oxidative phosphorylation	ENOG4111T97	O:Posttranslational modification, protein turnover, chaperones	ENOG4111T97(Cytochrome c oxidase subunit)	PF02936.17	COX4	Cytochrome c oxidase subunit IV	nuclear	1214.918701	1149.363403	1155.820313	1024.381714	1041.608154	984.8884888	1030.66333	976.5504761	951.7894287	968.7530518	961.7665405	983.8303833
KAF4504986.1	G6O67_006985	ATP synthase subunit e, mitochondrial	-	hypothetical protein G6O67_006985 [Ophiocordyceps sinensis]	GO:0009141;GO:0009142;GO:0009144;GO:0009145;GO:0044249;GO:0034641;GO:0009165;GO:0044281;GO:0072521;GO:0072522;GO:1901362;GO:0009259;GO:1901360;GO:0006139;GO:0009201;GO:0071704;GO:0009199;GO:0018130;GO:0009206;GO:0009205;GO:0019693;GO:1901576;GO:0046034;GO:0009987;GO:0006725;GO:0009152;GO:0009150;GO:0009260;GO:0009058;GO:0009117;GO:0008152;GO:0019438;GO:0034654;GO:0044271;GO:0090407;GO:0055086;GO:…	BP:nucleoside triphosphate metabolic process;BP:nucleoside triphosphate biosynthetic process;BP:purine nucleoside triphosphate metabolic process;BP:purine nucleoside triphosphate biosynthetic process;BP:cellular biosynthetic process;BP:cellular nitrogen compound metabolic process;BP:nucleotide biosynthetic process;BP:small molecule metabolic process;BP:purine-containing compound metabolic process…	K01549	TIM11, ATP21	map00190	Oxidative phosphorylation	ENOG410XXM1	S:Function unknown	ENOG410XXM1(Conserved hypothetical, protein)	PF05680.15	ATP-synt_E	ATP synthase E chain	mitochondrial	76.07391357	83.34359741	79.98784637	71.34989166	97.02812958	90.60977936	71.81658936	80.19052124	63.44111252	57.93909073	60.13253021	63.49835968
KAF4505557.1	G6O67_007492	1-phosphatidylinositol-3-phosphate 5-kinase	-	hypothetical protein G6O67_007492 [Ophiocordyceps sinensis]	GO:0008104;GO:0006869;GO:0016310;GO:0072655;GO:0090150;GO:0061024;GO:0007008;GO:0007006;GO:0007005;GO:0051204;GO:0051205;GO:0000002;GO:0070727;GO:0006886;GO:0016043;GO:0071705;GO:0071840;GO:0071702;GO:0033036;GO:0051668;GO:0009987;GO:0006793;GO:0072594;GO:0006810;GO:0045184;GO:0008150;GO:0072657;GO:0008152;GO:0051649;GO:0006839;GO:0051234;GO:0033365;GO:0051179;GO:0051641;GO:0006996;GO:0070585;GO:…	BP:protein localization;BP:lipid transport;BP:phosphorylation;BP:establishment of protein localization to mitochondrion;BP:establishment of protein localization to membrane;BP:membrane organization;BP:outer mitochondrial membrane organization;BP:mitochondrial membrane organization;BP:mitochondrion organization;BP:protein insertion into mitochondrial membrane;BP:protein insertion into membrane;BP:…	K00921	PIKFYVE, FAB1	map04145;map04070;map00562	Phagosome;Phosphatidylinositol signaling system;Inositol phosphate metabolism	COG0459	C:Energy production and conversion	COG0459(NDH-1 shuttles electrons from NADH, via FMN and iron- sulfur (Fe-S) centers, to quinones in the respiratory chain. The immediate electron acceptor for the enzyme in this species is believed to be ubiquinone. Couples the redox reaction to proton translocation (for every two electrons transferred, four hydrogen ions are translocated across the cytoplasmic membrane), and thus conserves the r…	PF01504.21;PF00118.27;PF01363.24	PIP5K;Cpn60_TCP1;FYVE	Phosphatidylinositol-4-phosphate 5-Kinase;TCP-1/cpn60 chaperonin family;FYVE zinc finger	nuclear	64.13609314	56.53230667	57.27064133	83.39963531	86.87557983	86.6521759	38.79735184	44.28408051	38.50839996	81.18135834	75.91830444	61.66666412
KAF4505224.1	G6O67_007196	J domain-containing protein	-	hypothetical protein G6O67_007196 [Ophiocordyceps sinensis]	GO:0005575;GO:0016021;GO:0110165;GO:0031224	CC:cellular_component;CC:integral component of membrane;CC:cellular anatomical entity;CC:intrinsic component of membrane	------	------	------	------	COG2214	S:Function unknown	COG2214(-)	PF00226.34	DnaJ	DnaJ domain	Golgi apparatus	178.1034393	123.2458878	168.3419189	248.6376495	253.5448303	247.142868	195.1625519	217.0518036	208.4070435	218.8765869	221.3998718	227.3307037
KAF4504496.1	G6O67_007944	Regulator of chromosome condensation/beta-lactamase-inhibitor protein II	-	hypothetical protein G6O67_007944 [Ophiocordyceps sinensis]	------	------	K11493	RCC1	------	------	COG5184	J:Translation, ribosomal structure and biogenesis	COG5184((ribosomal) protein)	PF00415.21;PF13540.9	RCC1;RCC1_2	Regulator of chromosome condensation;Regulator of chromosome condensation	cytoplasmic	100.7978287	88.09535217	85.64486694	111.3035278	117.193779	104.3873062	71.09625244	85.0531311	83.76270294	92.54818726	102.4310608	84.84125519
KAF4511535.1	G6O67_003320	Serine/threonine-protein kinase RIO1	-	hypothetical protein G6O67_003320 [Ophiocordyceps sinensis]	GO:0016310;GO:0071840;GO:0042254;GO:0022613;GO:0009987;GO:0008150;GO:0008152;GO:0044237;GO:0006796;GO:0044085;GO:0006793GO:0005737;GO:0110165;GO:0005575GO:0035639;GO:0003674;GO:0005488;GO:0043167;GO:1901363;GO:0000166;GO:0004674;GO:0016740;GO:1901265;GO:0004672;GO:0017076;GO:0016787;GO:0016301;GO:0140096;GO:0036094;GO:0003824;GO:0030554;GO:0016773;GO:0016772;GO:0043168;GO:0097367;GO:0032559;GO:00…	BP:phosphorylation;BP:cellular component organization or biogenesis;BP:ribosome biogenesis;BP:ribonucleoprotein complex biogenesis;BP:cellular process;BP:biological_process;BP:metabolic process;BP:cellular metabolic process;BP:phosphate-containing compound metabolic process;BP:cellular component biogenesis;BP:phosphorus metabolic processCC:cytoplasm;CC:cellular anatomical entity;CC:cellular_compo…	K07178	RIOK1	map03008	Ribosome biogenesis in eukaryotes	COG1718	T:Signal transduction mechanisms	COG1718(serine threonine-protein kinase)	PF01163.25	RIO1	RIO1 family	nuclear	99.42932129	82.34410095	96.49132538	196.4304047	186.751709	175.9987183	79.42118073	86.49137115	92.75902557	148.8148956	138.2747345	155.5603943
KAF4510696.1	G6O67_002570	VWFA domain-containing protein	-	hypothetical protein G6O67_002570 [Ophiocordyceps sinensis]	GO:0044248;GO:0006807;GO:0043632;GO:1901575;GO:0044265;GO:0044260;GO:0071704;GO:0006508;GO:0044238;GO:0009987;GO:0019941;GO:0008150;GO:0008152;GO:0009056;GO:0009057;GO:0051603;GO:1901564;GO:0019538;GO:0044237;GO:0043170;GO:0006511GO:0008540;GO:0032991;GO:0005575	BP:cellular catabolic process;BP:nitrogen compound metabolic process;BP:modification-dependent macromolecule catabolic process;BP:organic substance catabolic process;BP:cellular macromolecule catabolic process;BP:cellular macromolecule metabolic process;BP:organic substance metabolic process;BP:proteolysis;BP:primary metabolic process;BP:cellular process;BP:modification-dependent protein cataboli…	K03029	PSMD4, RPN10	map03050	Proteasome	COG5148	O:Posttranslational modification, protein turnover, chaperones	COG5148(26S proteasome nonATPase regulatory subunit)	PF13519.9;PF00092.31;PF04056.17	VWA_2;VWA;Ssl1	von Willebrand factor type A domain;von Willebrand factor type A domain;Ssl1-like	cytoplasmic	2076.328613	2136.87915	2055.831543	1988.586304	2011.567993	2041.91626	2571.384766	2403.081299	2394.554932	2341.301025	2277.781982	2322.007568
KAF4512479.1	G6O67_001614	Dolichyl-phosphate-mannose--protein mannosyltransferase	-	glycosyltransferase [Ophiocordyceps sinensis CO18] >KAF4512479.1 hypothetical protein G6O67_001614 [Ophiocordyceps sinensis]	GO:0031090;GO:0016021;GO:0016020;GO:0005789;GO:0005575;GO:0031224;GO:0110165GO:0140096;GO:0004169;GO:0003824;GO:0016740;GO:0003674;GO:0016757;GO:0016758;GO:0000030	CC:organelle membrane;CC:integral component of membrane;CC:membrane;CC:endoplasmic reticulum membrane;CC:cellular_component;CC:intrinsic component of membrane;CC:cellular anatomical entityMF:catalytic activity, acting on a protein;MF:dolichyl-phosphate-mannose-protein mannosyltransferase activity;MF:catalytic activity;MF:transferase activity;MF:molecular_function;MF:transferase activity, transfer…	K00728	POMT, pmt	map00514;map00515	Other types of O-glycan biosynthesis;Mannose type O-glycan biosynthesis	COG1928	O:Posttranslational modification, protein turnover, chaperones	COG1928(dolichyl-phosphate-mannose-protein mannosyltransferase activity)	PF02366.21;PF16192.8;PF02815.22	PMT;PMT_4TMC;MIR	Dolichyl-phosphate-mannose-protein mannosyltransferase;C-terminal four TMM region of protein-O-mannosyltransferase;MIR domain	Golgi apparatus	447.3828735	405.9476624	459.9587708	516.4053345	546.4153442	576.6760254	450.9225159	448.2623596	514.0662842	494.8136292	490.0476074	527.6324463
KAF4513222.1	G6O67_000520	Integral membrane protein	-	hypothetical protein OCS_00765 [Ophiocordyceps sinensis CO18] >KAF4513222.1 hypothetical protein G6O67_000520 [Ophiocordyceps sinensis]	GO:0005575;GO:0016021;GO:0110165;GO:0031224	CC:cellular_component;CC:integral component of membrane;CC:cellular anatomical entity;CC:intrinsic component of membrane	------	------	------	------	ENOG410YC3C	S:Function unknown	ENOG410YC3C(integral membrane protein)	------	------	------	Golgi apparatus	56.4930954	55.58861923	58.53403091	94.9617691	84.46961975	86.99151611	82.10178375	92.81210327	89.90377808	74.71411133	74.14764404	80.21976471
KAF4510427.1	G6O67_002315	PH domain-containing protein	-	PH domain-containing protein [Ophiocordyceps sinensis CO18] >KAF4510427.1 hypothetical protein G6O67_002315 [Ophiocordyceps sinensis]	GO:0005575;GO:0016021;GO:0110165;GO:0031224	CC:cellular_component;CC:integral component of membrane;CC:cellular anatomical entity;CC:intrinsic component of membrane	------	------	------	------	ENOG410ZXG4	S:Function unknown	ENOG410ZXG4(Conserved hypothetical, protein)	PF13430.9	DUF4112	Domain of unknown function	Golgi apparatus	900.3348389	859.4088135	901.6168213	1662.226318	1455.416382	1518.74353	1619.434204	1641.778198	1769.027222	996.9056396	1069.491577	1088.372314
KAF4510808.1	G6O67_002673	PCI domain-containing protein	-	hypothetical protein G6O67_002673 [Ophiocordyceps sinensis]	GO:0022607;GO:0043933;GO:0044248;GO:0006807;GO:0043248;GO:0043632;GO:1901575;GO:0044265;GO:0044260;GO:0043161;GO:0016043;GO:0065003;GO:0071704;GO:0071840;GO:0006508;GO:0044238;GO:0009987;GO:0019941;GO:0008150;GO:0030163;GO:0008152;GO:0009056;GO:0009057;GO:0051603;GO:1901564;GO:1901565;GO:0019538;GO:0010498;GO:0044237;GO:0043170;GO:0006511GO:0043229;GO:0000502;GO:0043226;GO:0008541;GO:0034515;GO:1…	BP:cellular component assembly;BP:macromolecular complex subunit organization;BP:cellular catabolic process;BP:nitrogen compound metabolic process;BP:proteasome assembly;BP:modification-dependent macromolecule catabolic process;BP:organic substance catabolic process;BP:cellular macromolecule catabolic process;BP:cellular macromolecule metabolic process;BP:proteasome-mediated ubiquitin-dependent p…	K03036	PSMD11, RPN6	map03050	Proteasome	COG5159	O:Posttranslational modification, protein turnover, chaperones	COG5159(cop9 signalosome complex subunit)	PF18055.4;PF01399.30;PF18503.4	RPN6_N;PCI;RPN6_C_helix	26S proteasome regulatory subunit RPN6 N-terminal domain;PCI domain;26S proteasome subunit RPN6 C-terminal helix domain	nuclear	1290.88916	1194.213501	1331.675537	1718.742065	1783.17981	1888.513306	1316.386475	1376.62915	1326.053345	1655.12085	1607.337158	1656.22644
KAF4507411.1	G6O67_006049	SSD domain-containing protein	-	hypothetical protein G6O67_006049 [Ophiocordyceps sinensis]	GO:0005575;GO:0016021;GO:0110165;GO:0031224	CC:cellular_component;CC:integral component of membrane;CC:cellular anatomical entity;CC:intrinsic component of membrane	K12385	NPC1	------	------	ENOG410XR54	U:Intracellular trafficking, secretion, and vesicular transport	ENOG410XR54(Niemann-Pick disease type C1)	PF16414.8;PF02460.21;PF12349.11;PF03176.18	NPC1_N;Patched;Sterol-sensing;MMPL	Niemann-Pick C1 N terminus;Patched family;Sterol-sensing domain of SREBP cleavage-activation;MMPL family	Golgi apparatus	721.4125366	705.5684814	737.1425171	930.9448242	893.6954956	930.2855835	778.2487183	759.6898193	737.5936279	988.2701416	933.4101563	988.5039673
KAF4510690.1	G6O67_002565	RWD domain-containing protein	-	Ubiquitin-conjugating enzyme/RWD-like protein [Ophiocordyceps sinensis CO18] >KAF4510690.1 hypothetical protein G6O67_002565 [Ophiocordyceps sinensis]	------	------	------	------	------	------	ENOG410XT0M	S:Function unknown	ENOG410XT0M(RWD domain containing)	PF05773.25;PF16543.8	RWD;DFRP_C	RWD domain;DRG Family Regulatory Proteins, Tma46	cytoplasmic	423.4797363	435.2434692	401.9107056	373.3981934	333.2276611	358.0175171	331.6954041	341.1558533	332.0881348	434.513855	416.9973145	438.793457
KAF4507282.1	G6O67_005939	CFEM domain-containing protein	-	hypothetical protein G6O67_005939 [Ophiocordyceps sinensis]	GO:0005575;GO:0110165;GO:0031224;GO:0031225	CC:cellular_component;CC:cellular anatomical entity;CC:intrinsic component of membrane;CC:anchored component of membrane	------	------	------	------	ENOG410YVP0	S:Function unknown	ENOG410YVP0(CFEM domain protein)	PF05730.14	CFEM	CFEM domain	extracellular	32102.67188	27704.30859	31503.89063	22780.48438	22628.74023	23822.375	31698.89453	31064.60156	30338.80273	26284.06641	25086.59961	26890.53516
KAF4510425.1	G6O67_002313	Asparagine--tRNA ligase	-	hypothetical protein G6O67_002313 [Ophiocordyceps sinensis]	GO:0019752;GO:0090304;GO:0034641;GO:0006807;GO:0044281;GO:0034660;GO:1901360;GO:0006139;GO:0006520;GO:0071704;GO:0006421;GO:0009987;GO:0006725;GO:0008150;GO:0008152;GO:0043436;GO:0046483;GO:0016070;GO:0044238;GO:1901564;GO:0006082;GO:0044237;GO:0043170;GO:0006399;GO:0043038;GO:0043039;GO:0006418GO:0035639;GO:0043169;GO:0003674;GO:0003676;GO:0000166;GO:1901363;GO:0043168;GO:0004812;GO:0004816;GO:0…	BP:carboxylic acid metabolic process;BP:nucleic acid metabolic process;BP:cellular nitrogen compound metabolic process;BP:nitrogen compound metabolic process;BP:small molecule metabolic process;BP:ncRNA metabolic process;BP:organic cyclic compound metabolic process;BP:nucleobase-containing compound metabolic process;BP:cellular amino acid metabolic process;BP:organic substance metabolic process;B…	K01893	NARS, asnS	map00970	Aminoacyl-tRNA biosynthesis	------	------		PF00152.23;PF01336.28	tRNA-synt_2;tRNA_anti-codon	tRNA synthetases class II;OB-fold nucleic acid binding domain	cytoplasmic	876.3015747	878.7169189	858.6621094	1169.738037	1164.878296	1178.380859	862.3166504	834.875061	844.7929688	1008.843628	1028.901978	1055.389526
KAF4509658.1	G6O67_003805	Kynurenine formamidase	-	hypothetical protein G6O67_003805 [Ophiocordyceps sinensis]	GO:1901566;GO:0042537;GO:0034354;GO:0019752;GO:0042180;GO:0009063;GO:0043436;GO:0034641;GO:0006807;GO:0044281;GO:0044282;GO:1901576;GO:1901362;GO:0072525;GO:1901360;GO:1901361;GO:0046700;GO:0019441;GO:1901575;GO:0019637;GO:0090407;GO:0070189;GO:0072524;GO:0006520;GO:0018130;GO:0006569;GO:0006568;GO:0009435;GO:0071704;GO:0019438;GO:0055086;GO:0044248;GO:0044249;GO:1901605;GO:0046496;GO:1901606;GO:…	BP:organonitrogen compound biosynthetic process;BP:benzene-containing compound metabolic process;BP:'de novo' NAD biosynthetic process from tryptophan;BP:carboxylic acid metabolic process;BP:cellular ketone metabolic process;BP:cellular amino acid catabolic process;BP:oxoacid metabolic process;BP:cellular nitrogen compound metabolic process;BP:nitrogen compound metabolic process;BP:small molecule…	K14263	BNA7	map00630;map00380;map01240	Glyoxylate and dicarboxylate metabolism;Tryptophan metabolism;Biosynthesis of cofactors	ENOG4111TS6	I:Lipid transport and metabolism	ENOG4111TS6(Catalyzes the hydrolysis of N-formyl-L-kynurenine to L- kynurenine, the second step in the kynurenine pathway of tryptophan degradation. Kynurenine may be further oxidized to nicotinic acid, NAD(H) and NADP(H). Required for elimination of toxic metabolites (By similarity))	PF20434.1;PF07859.16	BD-FAE;Abhydrolase_3	BD-FAE;alpha/beta hydrolase fold	cytoplasmic	256.3743896	217.3409729	193.9853516	222.1021576	211.8109894	223.1806183	190.2914581	194.940155	173.0894012	244.562973	224.9730682	205.3003845
KAF4507280.1	G6O67_005937	1-alkyl-2-acetylglycerophosphocholine esterase	-	hypothetical protein G6O67_005937 [Ophiocordyceps sinensis]	GO:0071704;GO:1901575;GO:0006629;GO:0044238;GO:0016042;GO:0008150;GO:0008152;GO:0009056GO:0016787;GO:0016788;GO:0003824;GO:0003674;GO:0052689;GO:0003847	BP:organic substance metabolic process;BP:organic substance catabolic process;BP:lipid metabolic process;BP:primary metabolic process;BP:lipid catabolic process;BP:biological_process;BP:metabolic process;BP:catabolic processMF:hydrolase activity;MF:hydrolase activity, acting on ester bonds;MF:catalytic activity;MF:molecular_function;MF:carboxylic ester hydrolase activity;MF:1-alkyl-2-acetylglycer…	------	------	------	------	COG4188	S:Function unknown	COG4188(Platelet-activating factor acetylhydrolase plasma intracellular isoform II)	PF03403.16;PF12740.10;PF12697.10;PF12146.11	PAF-AH_p_II;Chlorophyllase2;Abhydrolase_6;Hydrolase_4	Platelet-activating factor acetylhydrolase, isoform II;Chlorophyllase enzyme;Alpha/beta hydrolase family;Serine aminopeptidase, S33	extracellular	81.11769104	79.82476807	80.11309814	55.04225922	62.14655304	69.26964569	78.6833725	85.09791565	99.09622955	95.92596436	88.45410919	78.23066711
KAF4511227.1	G6O67_003044	ASXH domain-containing protein	-	hypothetical protein G6O67_003044 [Ophiocordyceps sinensis]	GO:0043231;GO:0005634;GO:0005575;GO:0043229;GO:0043227;GO:0043226;GO:0110165GO:0043169;GO:0043167;GO:0003674;GO:0005488;GO:0046872	CC:intracellular membrane-bounded organelle;CC:nucleus;CC:cellular_component;CC:intracellular organelle;CC:membrane-bounded organelle;CC:organelle;CC:cellular anatomical entityMF:cation binding;MF:ion binding;MF:molecular_function;MF:binding;MF:metal ion binding	------	------	------	------	ENOG410YMEV	S:Function unknown	ENOG410YMEV(-)	PF13919.9	ASXH	Asx homology domain	cytoplasmic	1136.511963	1156.115479	1052.71521	961.3452759	968.1835327	989.088623	984.9804688	997.5735474	1032.207886	865.9981689	866.8748779	851.9760132
KAF4503948.1	G6O67_008575	ABC transporter	-	ABC transporter [Ophiocordyceps sinensis CO18] >KAF4503948.1 hypothetical protein G6O67_008575 [Ophiocordyceps sinensis]	GO:0016021;GO:0031224;GO:0005575;GO:0110165GO:0035639;GO:0003674;GO:0005488;GO:0043167;GO:1901363;GO:1901265;GO:0043168;GO:0042626;GO:0000166;GO:0015399;GO:0017076;GO:0005524;GO:0022804;GO:0005215;GO:0140359;GO:0036094;GO:0030554;GO:0097367;GO:0097159;GO:0022857;GO:0032559;GO:0032555;GO:0032553	CC:integral component of membrane;CC:intrinsic component of membrane;CC:cellular_component;CC:cellular anatomical entityMF:purine ribonucleoside triphosphate binding;MF:molecular_function;MF:binding;MF:ion binding;MF:heterocyclic compound binding;MF:nucleoside phosphate binding;MF:anion binding;MF:ATPase activity, coupled to transmembrane movement of substances;MF:nucleotide binding;MF:primary ac…	------	------	------	------	COG5265	S:Function unknown	COG5265(guanine nucleotidebinding protein)	PF00005.30;PF00664.26;PF02463.22	ABC_tran;ABC_membrane;SMC_N	ABC transporter;ABC transporter transmembrane region;RecF/RecN/SMC N terminal domain	ER	141.0582275	130.314682	159.6014404	267.9551392	275.9300232	266.3340759	323.8694153	305.2442627	300.6293335	319.0577087	261.7226868	319.9480591
KAF4507407.1	G6O67_006045	MR_MLE domain-containing protein	-	hypothetical protein G6O67_006045 [Ophiocordyceps sinensis]	GO:0019752;GO:0009063;GO:0006807;GO:0044281;GO:0044282;GO:1901575;GO:0006520;GO:0071704;GO:0009987;GO:0008150;GO:0008152;GO:0043436;GO:0005975;GO:0009056;GO:0044248;GO:0044238;GO:1901564;GO:1901565;GO:0006082;GO:0046395;GO:0016054;GO:0016052;GO:0044237GO:0003674;GO:0043169;GO:0016829;GO:0043167;GO:0046872;GO:0003824;GO:0016835;GO:0050023;GO:0016836;GO:0005488	BP:carboxylic acid metabolic process;BP:cellular amino acid catabolic process;BP:nitrogen compound metabolic process;BP:small molecule metabolic process;BP:small molecule catabolic process;BP:organic substance catabolic process;BP:cellular amino acid metabolic process;BP:organic substance metabolic process;BP:cellular process;BP:biological_process;BP:metabolic process;BP:oxoacid metabolic process…	K18102	GAAB, LGD1	map00040	Pentose and glucuronate interconversions	COG4948	J:Translation, ribosomal structure and biogenesis	COG4948(Catalyzes the attachment of serine to tRNA(Ser). Is also able to aminoacylate tRNA(Sec) with serine, to form the misacylated tRNA L-seryl-tRNA(Sec), which will be further converted into selenocysteinyl-tRNA(Sec) (By similarity))	PF13378.9	MR_MLE_C	Enolase C-terminal domain-like	cytoplasmic	374.7358398	460.318634	412.2287598	458.2940979	444.910614	412.7434082	463.0445862	456.4240112	420.8984985	511.1200256	547.6542969	474.7039185
KAF4508071.1	G6O67_004499	APH domain-containing protein	-	Protein kinase-like domain protein [Ophiocordyceps sinensis CO18] >KAF4508071.1 hypothetical protein G6O67_004499 [Ophiocordyceps sinensis]	GO:0016310;GO:0009987;GO:0044237;GO:0006796;GO:0008150;GO:0008152;GO:0006793GO:0016301;GO:0016740;GO:0003824;GO:0003674;GO:0016772	BP:phosphorylation;BP:cellular process;BP:cellular metabolic process;BP:phosphate-containing compound metabolic process;BP:biological_process;BP:metabolic process;BP:phosphorus metabolic processMF:kinase activity;MF:transferase activity;MF:catalytic activity;MF:molecular_function;MF:transferase activity, transferring phosphorus-containing groups	------	------	------	------	ENOG410ZS7K	S:Function unknown	ENOG410ZS7K(-)	PF01636.26	APH	Phosphotransferase enzyme family	cytoplasmic	570.1891479	491.8356628	588.1818848	628.0319824	615.0094604	650.8722534	538.5941162	549.3014526	556.8327026	743.7037964	745.7111816	753.1691895
KAF4508265.1	G6O67_004670	CN hydrolase domain-containing protein	-	hypothetical protein G6O67_004670 [Ophiocordyceps sinensis]	GO:0008150;GO:0006807;GO:0008152GO:0016787;GO:0016810;GO:0016811;GO:0003824;GO:0016740;GO:0016746;GO:0003674	BP:biological_process;BP:nitrogen compound metabolic process;BP:metabolic processMF:hydrolase activity;MF:hydrolase activity, acting on carbon-nitroge;MF:hydrolase activity, acting on carbon-nitroge;MF:catalytic activity;MF:transferase activity;MF:transferase activity, transferring acyl groups;MF:molecular_function	K13566	NIT2, yafV	map00250	Alanine, aspartate and glutamate metabolism	COG0388	S:Function unknown	COG0388(nitrilase cyanide hydratase and apolipoprotein n-acyltransferase)	PF00795.25	CN_hydrolase	Carbon-nitrogen hydrolase	mitochondrial	1113.696777	1145.629272	1170.371216	1049.799316	1045.043213	1096.338867	1132.159912	1217.277954	1202.983398	1390.22583	1290.824585	1374.983643
KAF4507042.1	G6O67_005718	t-SNARE coiled-coil homology domain-containing protein	-	SNARE complex subunit (Syn8) [Ophiocordyceps sinensis CO18] >KAF4507042.1 hypothetical protein G6O67_005718 [Ophiocordyceps sinensis]	GO:0005575;GO:0016021;GO:0110165;GO:0031224	CC:cellular_component;CC:integral component of membrane;CC:cellular anatomical entity;CC:intrinsic component of membrane	K08501	STX8	map04130	SNARE interactions in vesicular transport	ENOG41125SV	U:Intracellular trafficking, secretion, and vesicular transport	ENOG41125SV(SNARE complex subunit)	PF05739.22	SNARE	SNARE domain	cytoplasmic	55.97506332	49.84261322	50.96593857	44.19979858	44.15335464	40.01104355	63.35519409	66.04201508	58.14434433	57.18710327	50.65940857	52.6319046
KAF4509914.1	G6O67_001849	CBM1 domain-containing protein	-	hypothetical protein OCS_01278 [Ophiocordyceps sinensis CO18] >KAF4509914.1 hypothetical protein G6O67_001849 [Ophiocordyceps sinensis]	GO:0006807;GO:0071704;GO:0006508;GO:0008150;GO:0008152;GO:0044238;GO:1901564;GO:0019538;GO:0043170GO:0043229;GO:0043227;GO:0043226;GO:0005739;GO:0110165;GO:0043231;GO:0005575GO:0004252;GO:0004175;GO:0003674;GO:0008233;GO:0008236;GO:0016787;GO:0017171;GO:0140096;GO:0003824	BP:nitrogen compound metabolic process;BP:organic substance metabolic process;BP:proteolysis;BP:biological_process;BP:metabolic process;BP:primary metabolic process;BP:organonitrogen compound metabolic process;BP:protein metabolic process;BP:macromolecule metabolic processCC:intracellular organelle;CC:membrane-bounded organelle;CC:organelle;CC:mitochondrion;CC:cellular anatomical entity;CC:intrac…	------	------	------	------	------	------		------	------	------	extracellular	135.0402374	151.843277	148.6098785	99.15584564	105.0531235	102.0538254	109.0666199	103.6023331	116.9694824	80.55693817	98.56661224	98.61621094
KAF4506505.1	G6O67_006584	Gamma-glutamyltransferase	-	hypothetical protein G6O67_006584 [Ophiocordyceps sinensis]	GO:0016787;GO:0003674;GO:0070003;GO:0016638;GO:0103068;GO:0140096;GO:0102953;GO:0036374;GO:0003824;GO:0016740;GO:0003884;GO:0016746;GO:0016755;GO:0008233;GO:0008242;GO:0016641;GO:0016491	MF:hydrolase activity;MF:molecular_function;MF:threonine-type peptidase activity;MF:oxidoreductase activity, acting on the CH-NH2 group of donors;MF:leukotriene C4 gamma-glutamyl transferase activity;MF:catalytic activity, acting on a protein;MF:hypoglycin A gamma-glutamyl transpeptidase activity;MF:glutathione hydrolase activity;MF:catalytic activity;MF:transferase activity;MF:D-amino-acid oxida…	K00681	ggt	map00460;map00480;map00430	Cyanoamino acid metabolism;Glutathione metabolism;Taurine and hypotaurine metabolism	COG0405	O:Posttranslational modification, protein turnover, chaperones	COG0405(cullin-associated and neddylation-dissociated)	PF01019.24	G_glu_transpept	Gamma-glutamyltranspeptidase	mitochondrial	1378.607178	1395.378418	1469.55481	1113.261719	1097.133545	1082.044434	1249.491821	1336.868286	1262.346313	1040.69104	1048.225708	1114.708862
KAF4512423.1	G6O67_001565	Eburicol 14-alpha-demethylase	-	hypothetical protein G6O67_001565 [Ophiocordyceps sinensis]	GO:0034641;GO:0006807;GO:0006139;GO:0071704;GO:1901360;GO:0009987;GO:0006725;GO:0008150;GO:0009116;GO:0008152;GO:0055086;GO:0046483;GO:0044238;GO:0032259;GO:1901564;GO:1901135;GO:0044237;GO:1901657;GO:0044281GO:0031224;GO:0016021;GO:0110165;GO:0005575GO:0004497;GO:0003674;GO:0005488;GO:0008168;GO:1901363;GO:0016491;GO:0046914;GO:0016705;GO:0043167;GO:0016740;GO:0016741;GO:0005506;GO:0046872;GO:00…	BP:cellular nitrogen compound metabolic process;BP:nitrogen compound metabolic process;BP:nucleobase-containing compound metabolic process;BP:organic substance metabolic process;BP:organic cyclic compound metabolic process;BP:cellular process;BP:cellular aromatic compound metabolic process;BP:biological_process;BP:nucleoside metabolic process;BP:metabolic process;BP:nucleobase-containing small mo…	K05917	CYP51	map00100	Steroid biosynthesis	COG2124	A:RNA processing and modification	COG2124(polyA polymerase)	PF00067.25	p450	Cytochrome P450	Golgi apparatus	196.7991943	189.6403961	189.0405273	332.0228271	310.5390625	312.2323914	218.9086761	236.3152924	225.6702271	309.0838623	306.6142578	324.8761292
KAF4510698.1	G6O67_002572	Translation machinery-associated protein 22	-	hypothetical protein G6O67_002572 [Ophiocordyceps sinensis]	GO:0005737;GO:0032991;GO:0005840;GO:0043232;GO:1990904;GO:0005575;GO:0043229;GO:0043228;GO:0043226;GO:0110165GO:0090079;GO:0097159;GO:0008135;GO:1901363;GO:0003674;GO:0005488;GO:0003676;GO:0045182;GO:0003743	CC:cytoplasm;CC:macromolecular complex;CC:ribosome;CC:intracellular non-membrane-bounded organelle;CC:ribonucleoprotein complex;CC:cellular_component;CC:intracellular organelle;CC:non-membrane-bounded organelle;CC:organelle;CC:cellular anatomical entityMF:translation regulator activity, nucleic acid binding;MF:organic cyclic compound binding;MF:translation factor activity, RNA binding;MF:heterocy…	K24272	DENR, TMA22	------	------	COG0023	J:Translation, ribosomal structure and biogenesis	COG0023(translation initiation factor)	PF01253.25	SUI1	Translation initiation factor SUI1	cytoplasmic	1052.11084	833.0246582	871.0800781	809.8599854	801.9396362	799.5164185	907.1832886	1024.163818	998.4772339	699.904541	722.0133057	694.7271729
KAF4505131.1	G6O67_007112	NAM-associated domain-containing protein	-	hypothetical protein OCS_03953 [Ophiocordyceps sinensis CO18] >KAF4505131.1 hypothetical protein G6O67_007112 [Ophiocordyceps sinensis]	------	------	------	------	------	------	ENOG411144B	S:Function unknown	ENOG411144B(-)	------	------	------	cytoplasmic	75.0486908	82.90569305	71.0887146	45.70381546	27.42039108	33.21260834	77.75920868	91.18787384	84.76751709	37.32440948	53.26460266	51.81515503
KAF4507066.1	G6O67_005741	Autophagy-related protein	-	Light chain 3 (LC3) [Ophiocordyceps sinensis CO18] >KAF4507066.1 hypothetical protein G6O67_005741 [Ophiocordyceps sinensis]	GO:0008152;GO:0044248;GO:0006914;GO:0009987;GO:0061919;GO:0009056;GO:0044237;GO:0008150GO:0033110;GO:0043229;GO:0043227;GO:0043226;GO:0031090;GO:0031410;GO:0016020;GO:0005774;GO:0098588;GO:0110165;GO:0000421;GO:0030659;GO:0097708;GO:0012506;GO:0031982;GO:0043231;GO:0005575	BP:metabolic process;BP:cellular catabolic process;BP:autophagy;BP:cellular process;BP:process utilizing autophagic mechanism;BP:catabolic process;BP:cellular metabolic process;BP:biological_processCC:Cvt vesicle membrane;CC:intracellular organelle;CC:membrane-bounded organelle;CC:organelle;CC:organelle membrane;CC:cytoplasmic vesicle;CC:membrane;CC:vacuolar membrane;CC:bounding membrane of organ…	K08341	GABARAP, ATG8, LC3	map04136;map04138;map04139	Autophagy - other;Autophagy - yeast;Mitophagy - yeast	ENOG4111JAT	U:Intracellular trafficking, secretion, and vesicular transport	ENOG4111JAT(Microtubule-associated protein 1 light chain 3)	PF02991.19;PF04110.16	ATG8;APG12	Autophagy protein Atg8 ubiquitin like;Ubiquitin-like autophagy protein Apg12	cytoplasmic	358.3505249	385.6950073	470.3165283	411.9654846	442.5296631	371.6653442	480.2373047	480.9416809	474.032074	522.6525879	499.3865051	494.6199951
KAF4507403.1	COQ5	2-methoxy-6-polyprenyl-1,4-benzoquinol methylase, mitochondrial	-	hypothetical protein G6O67_006041 [Ophiocordyceps sinensis]	GO:0044249;GO:0044281;GO:0044283;GO:1901576;GO:1901663;GO:1901661;GO:0071704;GO:0006744;GO:0006743;GO:0009987;GO:0009058;GO:0008150;GO:0008152;GO:0032259;GO:0042181;GO:0042180;GO:0044237GO:0019898;GO:0031224;GO:0016021;GO:0110165;GO:0031314;GO:0005575;GO:0031312GO:0030580;GO:0003674;GO:0008169;GO:0008168;GO:0008425;GO:0016740;GO:0016741;GO:0008757;GO:0003824;GO:0043333	BP:cellular biosynthetic process;BP:small molecule metabolic process;BP:small molecule biosynthetic process;BP:organic substance biosynthetic process;BP:quinone biosynthetic process;BP:quinone metabolic process;BP:organic substance metabolic process;BP:ubiquinone biosynthetic process;BP:ubiquinone metabolic process;BP:cellular process;BP:biosynthetic process;BP:biological_process;BP:metabolic pro…	K06127	COQ5	map00130;map01240	Ubiquinone and other terpenoid-quinone biosynthesis;Biosynthesis of cofactors	COG2226	H:Coenzyme transport and metabolism	COG2226(Methyltransferase required for the conversion of demethylmenaquinone (DMKH2) to menaquinone (MKH2))	PF01209.21;PF13649.9;PF08241.15;PF13847.9;PF08242.15;PF13489.9	Ubie_methyltran;Methyltransf_25;Methyltransf_11;Methyltransf_31;Methyltransf_12;Methyltransf_23	ubiE/COQ5 methyltransferase family;Methyltransferase domain;Methyltransferase domain;Methyltransferase domain;Methyltransferase domain;Methyltransferase domain	Golgi apparatus	217.1044464	189.2143555	191.269577	177.7837067	173.6492462	174.5922241	190.4185944	208.0881805	188.1339874	225.7505188	247.0386963	220.7965088
KAF4511539.1	G6O67_003323	Carrier domain-containing protein	-	hypothetical protein G6O67_003323 [Ophiocordyceps sinensis]	GO:0009058;GO:0008150;GO:0008152GO:0072341;GO:0033218;GO:0019842;GO:0036094;GO:0003824;GO:0031177;GO:0003674;GO:0016491;GO:0005488	BP:biosynthetic process;BP:biological_process;BP:metabolic processMF:modified amino acid binding;MF:amide binding;MF:vitamin binding;MF:small molecule binding;MF:catalytic activity;MF:phosphopantetheine binding;MF:molecular_function;MF:oxidoreductase activity;MF:binding	------	------	------	------	COG3320	Q:Secondary metabolites biosynthesis, transport and catabolism	COG3320(domain protein)	PF00501.31;PF07993.15;PF00106.28;PF13561.9;PF08659.13;PF01370.24;PF00550.28;PF04321.20;PF02719.18	AMP-binding;NAD_binding_4;adh_short;adh_short_C2;KR;Epimerase;PP-binding;RmlD_sub_bind;Polysacc_synt_2	AMP-binding enzyme;Male sterility protein;short chain dehydrogenase;Enoyl;KR domain;NAD dependent epimerase/dehydratase family;Phosphopantetheine attachment site;RmlD substrate binding domain;Polysaccharide biosynthesis protein	cytoplasmic	1009.008057	990.6054077	990.1188354	1189.26709	1200.704346	1186.003662	947.3540649	965.1664429	941.4907227	906.809082	939.5843506	954.4885254
KAF4510820.1	G6O67_002683	CAP-Gly domain-containing protein	-	hypothetical protein G6O67_002683 [Ophiocordyceps sinensis]	GO:0005737;GO:0099080;GO:0099512;GO:0099513;GO:0005575;GO:0099081;GO:0005874;GO:0110165	CC:cytoplasm;CC:supramolecular complex;CC:supramolecular fiber;CC:polymeric cytoskeletal fiber;CC:cellular_component;CC:supramolecular polymer;CC:microtubule;CC:cellular anatomical entity	K17262	TBCB, CKAP1, ALF1	------	------	ENOG410YKGB	O:Posttranslational modification, protein turnover, chaperones	ENOG410YKGB(tubulin folding cofactor B)	PF01302.28;PF14560.9;PF00240.26	CAP_GLY;Ubiquitin_2;ubiquitin	CAP-Gly domain;Ubiquitin-like domain;Ubiquitin family	cytoplasmic	2702.315674	2585.673828	2793.742676	2178.456299	2215.553467	2275.194824	2804.023193	2820.696777	2904.855713	2150.616943	2228.064209	2190.429688
KAF4507064.1	G6O67_005739	Coproporphyrinogen oxidase	-	hypothetical protein G6O67_005739 [Ophiocordyceps sinensis]	GO:0006778;GO:0006779;GO:0044249;GO:0034641;GO:0006807;GO:1901362;GO:1901360;GO:1901576;GO:0006782;GO:0071704;GO:0033014;GO:0033013;GO:0046501;GO:0018130;GO:0009987;GO:0006725;GO:0009058;GO:0008150;GO:0008152;GO:0044271;GO:0046483;GO:1901564;GO:1901566;GO:0044237;GO:0019438GO:0031224;GO:0110165;GO:0005575;GO:0016021GO:0003674;GO:0016491;GO:0016627;GO:0004109;GO:0003824;GO:0016634	BP:porphyrin-containing compound metabolic process;BP:porphyrin-containing compound biosynthetic process;BP:cellular biosynthetic process;BP:cellular nitrogen compound metabolic process;BP:nitrogen compound metabolic process;BP:organic cyclic compound biosynthetic process;BP:organic cyclic compound metabolic process;BP:organic substance biosynthetic process;BP:protoporphyrinogen IX biosynthetic p…	K00228	CPOX, hemF	map00860;map01240	Porphyrin metabolism;Biosynthesis of cofactors	COG0408	H:Coenzyme transport and metabolism	COG0408(Key enzyme in heme biosynthesis. Catalyzes the oxidative decarboxylation of propionic acid side chains of rings A and B of coproporphyrinogen III (By similarity))	PF01218.21	Coprogen_oxidas	Coproporphyrinogen III oxidase	mitochondrial	373.3213196	380.2163086	353.7506714	285.0188599	296.7938843	282.6319885	335.4663086	311.8818359	318.9382324	327.7399902	342.5204468	344.2164917
KAF4506568.1	G6O67_006638	Protein kinase domain-containing protein	-	hypothetical protein G6O67_006638 [Ophiocordyceps sinensis]	GO:0016310;GO:0006807;GO:0071704;GO:0006468;GO:0009987;GO:0043412;GO:0036211;GO:0008150;GO:0008152;GO:0044238;GO:1901564;GO:0019538;GO:0044237;GO:0043170;GO:0006796;GO:0006793GO:0035639;GO:0003674;GO:0005488;GO:0043167;GO:1901363;GO:1901265;GO:0043168;GO:0000166;GO:0016740;GO:0004672;GO:0017076;GO:0005524;GO:0016301;GO:0140096;GO:0036094;GO:0003824;GO:0016772;GO:0030554;GO:0097159;GO:0097367;GO:0…	BP:phosphorylation;BP:nitrogen compound metabolic process;BP:organic substance metabolic process;BP:protein phosphorylation;BP:cellular process;BP:macromolecule modification;BP:protein modification process;BP:biological_process;BP:metabolic process;BP:primary metabolic process;BP:organonitrogen compound metabolic process;BP:protein metabolic process;BP:cellular metabolic process;BP:macromolecule …	------	------	------	------	ENOG410XRBH	V:Defense mechanisms	ENOG410XRBH(iron ion homeostasis)	PF00069.28;PF07714.20	Pkinase;PK_Tyr_Ser-Thr	Protein kinase domain;Protein tyrosine and serine/threonine kinase	cytoplasmic	342.9064941	387.4046936	328.1927185	169.9910431	167.6184692	172.9058838	210.2241058	194.876709	197.3715363	130.1668091	127.0771637	103.1537399
KAF4504490.1	G6O67_007938	Non-specific serine/threonine protein kinase	-	hypothetical protein G6O67_007938 [Ophiocordyceps sinensis]	GO:0080090;GO:0019222;GO:0016310;GO:0050789;GO:0071840;GO:0051716;GO:0006325;GO:0016043;GO:0065007;GO:0009987;GO:0008150;GO:0051171;GO:0008152;GO:0050896;GO:0044237;GO:0006796;GO:0006793GO:0032991;GO:0005575GO:0035639;GO:1901363;GO:0003674;GO:0005488;GO:0043167;GO:0043168;GO:0000166;GO:0004674;GO:0016740;GO:1901265;GO:0004672;GO:0017076;GO:0005524;GO:0016301;GO:0140096;GO:0036094;GO:0003824;GO:00…	BP:regulation of primary metabolic process;BP:regulation of metabolic process;BP:phosphorylation;BP:regulation of biological process;BP:cellular component organization or biogenesis;BP:cellular response to stimulus;BP:chromatin organization;BP:cellular component organization;BP:biological regulation;BP:cellular process;BP:biological_process;BP:regulation of nitrogen compound metabolic process;BP:…	K07203	MTOR, FRAP, TOR	map04136;map04213;map04113;map04138;map04139	Autophagy - other;Longevity regulating pathway - multiple species;Meiosis - yeast;Autophagy - yeast;Mitophagy - yeast	COG5032;COG5032;COG5032;COG5032;COG5032	B:Chromatin structure and dynamics;D:Cell cycle control, cell division, chromosome partitioning;L:Replication, recombination and repair;T:Signal transduction mechanisms;U:Intracellular trafficking, secretion, and vesicular transport	COG5032(phosphatidylinositol kinase activity); COG5032(phosphatidylinositol kinase activity); COG5032(phosphatidylinositol kinase activity); COG5032(phosphatidylinositol kinase activity); COG5032(phosphatidylinositol kinase activity)	PF02259.26;PF11865.11;PF00454.30;PF08771.14;PF02985.25;PF13646.9;PF02260.23;PF13513.9;PF12717.10;PF01602.23	FAT;DUF3385;PI3_PI4_kinase;FRB_dom;HEAT;HEAT_2;FATC;HEAT_EZ;Cnd1;Adaptin_N	FAT domain;Domain of unknown function;Phosphatidylinositol 3- and 4-kinase;FKBP12-rapamycin binding domain;HEAT repeat;HEAT repeats;FATC domain;HEAT-like repeat;non-SMC mitotic condensation complex subunit 1;Adaptin N terminal region	cytoplasmic	504.7752075	452.9124451	531.9747314	795.47229	756.5266724	788.7008667	529.3642578	560.8676147	566.793457	618.4866943	641.0437012	631.7924805
KAF4506148.1	G6O67_006263	DUF1349-domain-containing protein	-	hypothetical protein OCS_05938 [Ophiocordyceps sinensis CO18] >KAF4506148.1 hypothetical protein G6O67_006263 [Ophiocordyceps sinensis]	------	------	K09702	K09702	------	------	ENOG41120FR	S:Function unknown	ENOG41120FR(Conserved hypothetical, protein)	PF07081.14	DUF1349	Protein of unknown function	cytoplasmic	6539.161133	6806.010254	7005.708496	8777.450195	8402.524414	7858.967773	9309.207031	9619.228516	10357.77832	8115.681152	8354.65625	7873.464844
KAF4511235.1	G6O67_003052	Rab-GAP TBC domain-containing protein	-	hypothetical protein G6O67_003052 [Ophiocordyceps sinensis]	------	------	K20168	TBC1D15	------	------	COG5210	S:Function unknown	COG5210(TBC1 domain family member)	PF00566.21	RabGAP-TBC	Rab-GTPase-TBC domain	cytoplasmic	176.8076935	159.2662048	158.4486694	185.3791962	190.3722382	182.8188324	137.2689514	125.8402939	126.6102371	175.3086395	175.0515747	192.8389893
KAF4513673.1	G6O67_000914	Guanine nucleotide-binding protein alpha-3 subunit	-	G protein alpha subunit Tga3 [Ophiocordyceps sinensis CO18] >KAF4513673.1 hypothetical protein G6O67_000914 [Ophiocordyceps sinensis]	GO:0050789;GO:0065007;GO:0007186;GO:0009987;GO:0050794;GO:0008150;GO:0007165GO:0098797;GO:0098796;GO:0005834;GO:1902494;GO:1905360;GO:0032991;GO:0005575GO:0035639;GO:1901363;GO:0003674;GO:0005488;GO:0001664;GO:0019001;GO:1901265;GO:0043168;GO:0000166;GO:0032561;GO:0017076;GO:0005525;GO:0016787;GO:0031683;GO:0003924;GO:0017111;GO:0036094;GO:0003824;GO:0016818;GO:0043167;GO:0097367;GO:0097159;GO:00…	BP:regulation of biological process;BP:biological regulation;BP:G-protein coupled receptor signaling pathway;BP:cellular process;BP:regulation of cellular process;BP:biological_process;BP:signal transductionCC:plasma membrane protein complex;CC:membrane protein complex;CC:heterotrimeric G-protein complex;CC:catalytic complex;CC:GTPase complex;CC:macromolecular complex;CC:cellular_componentMF:puri…	K04630	GNAI	map04113	Meiosis - yeast	ENOG410XNVQ	S:Function unknown	ENOG410XNVQ(gamma-tubulin complex component GCP6)	PF00503.23;PF00025.24	G-alpha;Arf	G-protein alpha subunit;ADP-ribosylation factor family	cytoplasmic	256.604187	262.0722351	236.8122864	370.6337585	349.1114502	348.2860107	320.8321533	307.3971252	297.8751831	279.6472778	264.534729	307.8681641
KAF4505984.1	G6O67_006115	Protein kinase domain-containing protein	-	hypothetical protein G6O67_006115 [Ophiocordyceps sinensis]	GO:0016310;GO:0006807;GO:0071704;GO:0006468;GO:0009987;GO:0043412;GO:0036211;GO:0008150;GO:0008152;GO:0044238;GO:1901564;GO:0044237;GO:0043170;GO:0019538;GO:0006796;GO:0006793GO:0035639;GO:0003674;GO:0005488;GO:0043167;GO:1901363;GO:1901265;GO:0043168;GO:0097367;GO:0000166;GO:0004674;GO:0016740;GO:0004672;GO:0017076;GO:0005524;GO:0016301;GO:0140096;GO:0036094;GO:0003824;GO:0030554;GO:0016773;GO:0…	BP:phosphorylation;BP:nitrogen compound metabolic process;BP:organic substance metabolic process;BP:protein phosphorylation;BP:cellular process;BP:macromolecule modification;BP:protein modification process;BP:biological_process;BP:metabolic process;BP:primary metabolic process;BP:organonitrogen compound metabolic process;BP:cellular metabolic process;BP:macromolecule metabolic process;BP:protein …	K07760	CDK	------	------	ENOG410XPP3	T:Signal transduction mechanisms	ENOG410XPP3(Cyclin-Dependent Kinase)	PF00069.28;PF07714.20	Pkinase;PK_Tyr_Ser-Thr	Protein kinase domain;Protein tyrosine and serine/threonine kinase	cytoplasmic	818.7327271	1335.606812	865.4317017	772.9990845	804.2728271	809.7200928	659.9713135	587.3833618	741.8803101	683.2914429	605.4071045	678.7924194
KAF4513028.1	G6O67_000352	RNA-binding La domain protein	-	hypothetical protein G6O67_000352 [Ophiocordyceps sinensis]	GO:0090304;GO:0034641;GO:0006807;GO:1901360;GO:0006139;GO:0071704;GO:0009987;GO:0006725;GO:0008150;GO:0008152;GO:0046483;GO:0016070;GO:0044238;GO:0044237;GO:0043170;GO:0006396GO:0043227;GO:0005634;GO:0043226;GO:0110165;GO:0032991;GO:0043231;GO:1990904;GO:0043229;GO:0005575GO:0003674;GO:0005488;GO:0003676;GO:1901363;GO:0097159;GO:0003723	BP:nucleic acid metabolic process;BP:cellular nitrogen compound metabolic process;BP:nitrogen compound metabolic process;BP:organic cyclic compound metabolic process;BP:nucleobase-containing compound metabolic process;BP:organic substance metabolic process;BP:cellular process;BP:cellular aromatic compound metabolic process;BP:biological_process;BP:metabolic process;BP:heterocycle metabolic proces…	K11090	LA, SSB	------	------	COG5193	C:Energy production and conversion	COG5193(Electron transfer flavoprotein)	PF05383.20;PF00076.25	La;RRM_1	La domain;RNA recognition motif.	nuclear	862.8355713	875.3959351	819.2768555	700.1331177	693.4888916	674.694458	661.1730347	627.3580933	635.5962524	733.2116699	801.3866577	752.8946533
KAF4508386.1	G6O67_004771	Chorismate synthase protein	-	hypothetical protein G6O67_004771 [Ophiocordyceps sinensis]	GO:0005575;GO:0016021;GO:0110165;GO:0031224	CC:cellular_component;CC:integral component of membrane;CC:cellular anatomical entity;CC:intrinsic component of membrane	------	------	------	------	ENOG4111NPK	S:Function unknown	ENOG4111NPK(Conserved hypothetical, protein)	------	------	------	Golgi apparatus	65.17916107	44.44428253	64.95033264	106.9644165	103.8981094	115.9911652	103.9778976	102.459938	77.92353058	98.19944	111.827774	93.36388397
KAF4508160.1	G6O67_004575	Acetyl-CoA C-acetyltransferase	-	hypothetical protein G6O67_004575 [Ophiocordyceps sinensis]	GO:0003824;GO:0016740;GO:0016746;GO:0016747;GO:0003674	MF:catalytic activity;MF:transferase activity;MF:transferase activity, transferring acyl groups;MF:transferase activity, transferring acyl groups other than amino-acyl groups;MF:molecular_function	K07513	ACAA1	map04146;map00592;map00280;map01040;map00071	Peroxisome;alpha-Linolenic acid metabolism;Valine, leucine and isoleucine degradation;Biosynthesis of unsaturated fatty acids;Fatty acid degradation	COG0183	K:Transcription	COG0183(TAF12 RNA polymerase II, TATA box binding protein (TBP)-associated factor)	PF00108.26;PF02803.21	Thiolase_N;Thiolase_C	Thiolase, N-terminal domain;Thiolase, C-terminal domain	cytoplasmic	2119.524902	2343.065674	2252.151611	2187.622803	2138.696533	2252.062988	2354.661133	2361.849121	2362.484619	1785.513184	1827.031616	1865.437866
KAF4508661.1	G6O67_005012	Dcp1-like decapping	-	hypothetical protein G6O67_005012 [Ophiocordyceps sinensis]	GO:0110156;GO:0019222;GO:0090304;GO:0006807;GO:0009892;GO:1901360;GO:1901361;GO:0006139;GO:1901575;GO:0044265;GO:0010605;GO:0110154;GO:0044260;GO:0050789;GO:0065009;GO:0071704;GO:0065007;GO:0043085;GO:0044093;GO:0006401;GO:0006402;GO:0010468;GO:0050790;GO:0044238;GO:0060255;GO:0009987;GO:0006725;GO:0046700;GO:0008150;GO:0008152;GO:0048519;GO:0034655;GO:0034641;GO:0009056;GO:0009057;GO:0044248;GO:…	BP:methylguanosine-cap decapping;BP:regulation of metabolic process;BP:nucleic acid metabolic process;BP:nitrogen compound metabolic process;BP:negative regulation of metabolic process;BP:organic cyclic compound metabolic process;BP:organic cyclic compound catabolic process;BP:nucleobase-containing compound metabolic process;BP:organic substance catabolic process;BP:cellular macromolecule catabol…	------	------	------	------	ENOG41125MT	S:Function unknown	ENOG41125MT(Decapping enzyme Dcp1)	PF06058.16	DCP1	Dcp1-like decapping family	cytoplasmic	385.7242432	358.4882202	431.0018005	386.1759644	391.7419434	386.0082703	524.5256958	495.3984375	499.7411499	415.2223816	373.0141296	447.5644226
KAF4506987.1	G6O67_005667	Oxidoreductase	-	hypothetical protein G6O67_005667 [Ophiocordyceps sinensis]	GO:0016614;GO:0016616;GO:0003824;GO:0031132;GO:0004090;GO:0003674;GO:0016491	MF:oxidoreductase activity, acting on CH-OH group of donors;MF:oxidoreductase activity, acting on the CH-OH group of donors, NAD or NADP as acceptor;MF:catalytic activity;MF:serine 3-dehydrogenase activity;MF:carbonyl reductas;MF:molecular_function;MF:oxidoreductase activity	K16066	ydfG	map00240;map00260	Pyrimidine metabolism;Glycine, serine and threonine metabolism	COG4221	S:Function unknown	COG4221(serine 3-dehydrogenase activity)	PF00106.28;PF13561.9;PF08659.13	adh_short;adh_short_C2;KR	short chain dehydrogenase;Enoyl;KR domain	cytoplasmic	1553.958496	1754.675415	1562.267456	1302.529663	1268.598145	1321.699585	1745.317993	1828.973999	1822.969238	1494.511719	1439.277222	1399.813599
KAF4509444.1	G6O67_003618	Protein kinase domain-containing protein	-	protein kinase domain protein [Ophiocordyceps sinensis CO18] >KAF4509444.1 hypothetical protein G6O67_003618 [Ophiocordyceps sinensis]	GO:0016310;GO:0006807;GO:0071704;GO:0006468;GO:0009987;GO:0043412;GO:0036211;GO:0008150;GO:0008152;GO:0044238;GO:1901564;GO:0019538;GO:0044237;GO:0043170;GO:0006796;GO:0006793GO:0035639;GO:0003674;GO:0005488;GO:0043167;GO:1901363;GO:1901265;GO:0043168;GO:0000166;GO:0016740;GO:0004672;GO:0017076;GO:0005524;GO:0016301;GO:0140096;GO:0036094;GO:0003824;GO:0016772;GO:0030554;GO:0097159;GO:0097367;GO:0…	BP:phosphorylation;BP:nitrogen compound metabolic process;BP:organic substance metabolic process;BP:protein phosphorylation;BP:cellular process;BP:macromolecule modification;BP:protein modification process;BP:biological_process;BP:metabolic process;BP:primary metabolic process;BP:organonitrogen compound metabolic process;BP:protein metabolic process;BP:cellular metabolic process;BP:macromolecule …	K08832	SRPK3, STK23	------	------	ENOG410XRBH	S:Function unknown	ENOG410XRBH(Conserved hypothetical, protein)	PF00069.28;PF07714.20	Pkinase;PK_Tyr_Ser-Thr	Protein kinase domain;Protein tyrosine and serine/threonine kinase	cytoplasmic	194.6735382	169.0471649	174.6546021	155.177948	187.6363068	197.2461395	198.897049	168.4673309	200.8756866	272.7702026	301.0086365	276.6888123
KAF4506591.1	G6O67_006659	Vacuolar protein 8	-	hypothetical protein G6O67_006659 [Ophiocordyceps sinensis]	GO:0022607;GO:0140056;GO:0009987;GO:0016043;GO:0022406;GO:0071562;GO:0008150;GO:0051640;GO:0051179;GO:0071840GO:0016020;GO:0031090;GO:0110165;GO:0098588;GO:0005774;GO:0005575GO:0030674;GO:0043495;GO:0003674;GO:0060090	BP:cellular component assembly;BP:organelle localization by membrane tethering;BP:cellular process;BP:cellular component organization;BP:membrane docking;BP:nucleus-vacuole junction assembly;BP:biological_process;BP:organelle localization;BP:localization;BP:cellular component organization or biogenesisCC:membrane;CC:organelle membrane;CC:cellular anatomical entity;CC:bounding membrane of organell…	K08332	VAC8	------	------	ENOG410XRTN	S:Function unknown	ENOG410XRTN(U-box domain-containing protein)	PF00514.26;PF13513.9;PF13646.9;PF01602.23;PF04826.16;PF05804.15;PF03224.17	Arm;HEAT_EZ;HEAT_2;Adaptin_N;Arm_2;KAP;V-ATPase_H_N	Armadillo/beta-catenin-like repeat;HEAT-like repeat;HEAT repeats;Adaptin N terminal region;Armadillo-like;Kinesin-associated protein;V-ATPase subunit H	cytoplasmic	726.3816528	735.0640869	763.7496948	1053.590576	1069.459839	1122.929565	744.6418457	733.538269	718.1541138	854.9606323	785.6340942	893.361145
KAF4510825.1	G6O67_002688	Deoxyhypusine synthase	-	deoxyhypusine synthase [Ophiocordyceps sinensis CO18] >KAF4510825.1 hypothetical protein G6O67_002688 [Ophiocordyceps sinensis]	GO:0044238;GO:1901564;GO:0051604;GO:0071704;GO:0018205;GO:0006807;GO:0043412;GO:0018193;GO:0043170;GO:0019538;GO:0009058;GO:0036211;GO:0008150;GO:0008152;GO:0008612	BP:primary metabolic process;BP:organonitrogen compound metabolic process;BP:protein maturation;BP:organic substance metabolic process;BP:peptidyl-lysine modification;BP:nitrogen compound metabolic process;BP:macromolecule modification;BP:peptidyl-amino acid modification;BP:macromolecule metabolic process;BP:protein metabolic process;BP:biosynthetic process;BP:protein modification process;BP:biol…	K00809	DHPS, dys	------	------	COG1899	O:Posttranslational modification, protein turnover, chaperones	COG1899(deoxyhypusine synthase)	PF01916.20	DS	Deoxyhypusine synthase	cytoplasmic	91.01885223	65.37015533	72.20122528	54.50200272	48.52129745	0	46.25373077	78.97257233	78.70254517	61.87599945	59.25166321	75.84998322
KAF4508384.1	G6O67_004769	RRM domain-containing protein	-	hypothetical protein G6O67_004769 [Ophiocordyceps sinensis]	GO:0097159;GO:0003674;GO:0005488;GO:0003676;GO:1901363;GO:0003723	MF:organic cyclic compound binding;MF:molecular_function;MF:binding;MF:nucleic acid binding;MF:heterocyclic compound binding;MF:RNA binding	K14838	NOP15	------	------	ENOG4111NF9	S:Function unknown	ENOG4111NF9(MKI67 (FHA domain) interacting nucleolar phosphoprotein)	PF00076.25	RRM_1	RNA recognition motif.	nuclear	360.0782471	357.7184448	357.5554199	476.0830078	484.5361328	512.0315552	278.4299011	302.9708862	263.0401306	389.4707031	382.4555664	363.7567749
KAF4512895.1	G6O67_000225	Elongation of fatty acids protein	-	hypothetical protein G6O67_000225 [Ophiocordyceps sinensis]	GO:0006633;GO:0006631;GO:0019752;GO:0044249;GO:0044281;GO:0044283;GO:0072330;GO:1901576;GO:0071704;GO:0006629;GO:0009987;GO:0032787;GO:0009058;GO:0008150;GO:0008152;GO:0043436;GO:0044255;GO:0008610;GO:0044238;GO:0006082;GO:0046394;GO:0016053;GO:0044237GO:0031224;GO:0016021;GO:0110165;GO:0005575GO:0003674;GO:0009922;GO:0016740;GO:0016746;GO:0016747;GO:0102756;GO:0003824;GO:0004312	BP:fatty acid biosynthetic process;BP:fatty acid metabolic process;BP:carboxylic acid metabolic process;BP:cellular biosynthetic process;BP:small molecule metabolic process;BP:small molecule biosynthetic process;BP:monocarboxylic acid biosynthetic process;BP:organic substance biosynthetic process;BP:organic substance metabolic process;BP:lipid metabolic process;BP:cellular process;BP:monocarboxyl…	K10246	ELO3	map01040;map00062	Biosynthesis of unsaturated fatty acids;Fatty acid elongation	ENOG410XRWT	I:Lipid transport and metabolism	ENOG410XRWT(elongation of very long chain fatty acids protein)	PF01151.21	ELO	GNS1/SUR4 family	vacuolar	215.7752991	176.8182831	157.6864624	199.6014557	215.2625732	198.7667236	175.0775909	167.3205261	164.4225159	229.7335815	250.9156647	254.719162
KAF4513026.1	G6O67_000350	Lysophospholipase	-	cytosolic phospholipase A2 zeta [Ophiocordyceps sinensis CO18] >KAF4513026.1 hypothetical protein G6O67_000350 [Ophiocordyceps sinensis]	GO:0046434;GO:0044248;GO:0044242;GO:0009395;GO:1901575;GO:0016042;GO:0071704;GO:0019637;GO:0006644;GO:0006629;GO:0009987;GO:0008150;GO:0008152;GO:0044255;GO:0009056;GO:0044238;GO:0044237;GO:0006796;GO:0006793GO:0031224;GO:0016021;GO:0110165;GO:0005575GO:0003674;GO:0016787;GO:0016788;GO:0003824;GO:0052689;GO:0004622;GO:0004620;GO:0102545;GO:0016298	BP:organophosphate catabolic process;BP:cellular catabolic process;BP:cellular lipid catabolic process;BP:phospholipid catabolic process;BP:organic substance catabolic process;BP:lipid catabolic process;BP:organic substance metabolic process;BP:organophosphate metabolic process;BP:phospholipid metabolic process;BP:lipid metabolic process;BP:cellular process;BP:biological_process;BP:metabolic proc…	K16342	PLA2G4, CPLA2	map00565;map00564;map00592;map00591;map00590	Ether lipid metabolism;Glycerophospholipid metabolism;alpha-Linolenic acid metabolism;Linoleic acid metabolism;Arachidonic acid metabolism	ENOG410XR72	I:Lipid transport and metabolism	ENOG410XR72(phospholipase A2 group)	PF01735.21	PLA2_B	Lysophospholipase catalytic domain	Golgi apparatus	139.3890228	144.2684021	159.2651367	170.7090607	180.709259	194.9080963	157.1654358	144.6439667	163.7854919	159.5124359	183.3750458	178.4066315
KAF4509541.1	G6O67_003708	Transcription elongation factor Spt6	-	hypothetical protein G6O67_003708 [Ophiocordyceps sinensis]	GO:0009889;GO:0080090;GO:0019222;GO:0019219;GO:0031326;GO:0031325;GO:0051173;GO:0031323;GO:0051254;GO:0006807;GO:0045935;GO:0032968;GO:1901360;GO:0009893;GO:0006139;GO:0010604;GO:0031328;GO:0050789;GO:0071704;GO:0006357;GO:0065007;GO:1903506;GO:0048518;GO:0010468;GO:1903508;GO:1902680;GO:0034243;GO:0060255;GO:0032784;GO:0009987;GO:0006725;GO:0032786;GO:0050794;GO:0008150;GO:0045893;GO:0008152;GO:…	BP:regulation of biosynthetic process;BP:regulation of primary metabolic process;BP:regulation of metabolic process;BP:regulation of nucleobase-containing compound metabolic process;BP:regulation of cellular biosynthetic process;BP:positive regulation of cellular metabolic process;BP:positive regulation of nitrogen compound metabolic process;BP:regulation of cellular metabolic process;BP:positive…	K11292	SUPT6H, SPT6	------	------	COG2183	K:Transcription	COG2183(domain protein)	PF14633.9;PF14641.9;PF14639.9;PF14635.9;PF14632.9;PF17674.4	SH2_2;HTH_44;YqgF;HHH_7;SPT6_acidic;HHH_9	SH2 domain;Helix-turn-helix DNA-binding domain of SPT6;Holliday-junction resolvase-like of SPT6;Helix-hairpin-helix motif;Acidic N-terminal SPT6;HHH domain	nuclear	77.9253006	80.78054047	75.24313354	101.3238754	104.1420059	96.02840424	58.4065361	48.9502449	53.557724	89.54428101	101.8243637	88.70072174
KAF4504162.1	G6O67_008349	Small oligopeptide transporter	-	hypothetical protein G6O67_008349 [Ophiocordyceps sinensis]	GO:1901566;GO:0008104;GO:0034645;GO:0043603;GO:0043170;GO:1901576;GO:0071705;GO:0044260;GO:0070727;GO:0043043;GO:0071704;GO:0043604;GO:0071702;GO:0033036;GO:0006810;GO:0009987;GO:0045184;GO:0009058;GO:0009059;GO:0008150;GO:0008152;GO:0044271;GO:0051234;GO:0051179;GO:0051641;GO:0044238;GO:1901564;GO:0044249;GO:0019538;GO:0034641;GO:0044237;GO:0006807;GO:0015031;GO:0006518;GO:0006412GO:0043226;GO:0…	BP:organonitrogen compound biosynthetic process;BP:protein localization;BP:cellular macromolecule biosynthetic process;BP:cellular amide metabolic process;BP:macromolecule metabolic process;BP:organic substance biosynthetic process;BP:nitrogen compound transport;BP:cellular macromolecule metabolic process;BP:cellular macromolecule localization;BP:peptide biosynthetic process;BP:organic substance …	------	------	------	------	ENOG410XNZC	I:Lipid transport and metabolism	ENOG410XNZC(alpha beta hydrolase fold-3 domain protein)	PF03169.18	OPT	OPT oligopeptide transporter protein	cytoplasmic	42.02135086	47.54225922	46.50174332	41.42032623	30.54941177	54.39197159	44.89067841	48.45371628	48.05242538	65.70082855	74.50187683	70.26383209
KAF4510510.1	G6O67_002390	60S ribosomal protein L33-A	-	Ribosomal protein L35A [Ophiocordyceps sinensis CO18] >KAF4510510.1 hypothetical protein G6O67_002390 [Ophiocordyceps sinensis]	GO:0044249;GO:0034641;GO:0006807;GO:0034645;GO:1901576;GO:0044271;GO:0044260;GO:0043043;GO:0071704;GO:0043604;GO:0009987;GO:0009058;GO:0009059;GO:0008150;GO:0008152;GO:1901564;GO:0044238;GO:0043603;GO:1901566;GO:0019538;GO:0044237;GO:0043170;GO:0006518;GO:0006412GO:0043232;GO:0043226;GO:0110165;GO:0005840;GO:0032991;GO:1990904;GO:0043229;GO:0005575;GO:0043228GO:0003674;GO:0005198;GO:0003735	BP:cellular biosynthetic process;BP:cellular nitrogen compound metabolic process;BP:nitrogen compound metabolic process;BP:cellular macromolecule biosynthetic process;BP:organic substance biosynthetic process;BP:cellular nitrogen compound biosynthetic process;BP:cellular macromolecule metabolic process;BP:peptide biosynthetic process;BP:organic substance metabolic process;BP:amide biosynthetic pr…	K02917	RP-L35Ae, RPL35A	map03010	Ribosome	COG2451	J:Translation, ribosomal structure and biogenesis	COG2451(Ribosomal protein)	PF01247.21	Ribosomal_L35Ae	Ribosomal protein L35Ae	mitochondrial	180.7874146	184.2693787	164.5887604	326.266571	303.45224	261.2577209	201.8179169	183.4029388	165.7824707	238.9657593	238.1825562	207.8280334
KAF4512397.1	G6O67_001543	Translocator protein	-	translocator protein [Ophiocordyceps sinensis CO18] >KAF4512397.1 hypothetical protein G6O67_001543 [Ophiocordyceps sinensis]	GO:0005575;GO:0016021;GO:0110165;GO:0031224	CC:cellular_component;CC:integral component of membrane;CC:cellular anatomical entity;CC:intrinsic component of membrane	K05770	TSPO, BZRP	------	------	COG3476	T:Signal transduction mechanisms	COG3476(tspo and mbr like protein)	PF03073.18	TspO_MBR	TspO/MBR family	extracellular	183.6688538	220.3838043	174.5393524	146.887558	125.5884476	117.118927	106.7277298	106.8407288	83.63941193	113.7907104	96.84859467	51.96572495
KAF4508412.1	G6O67_004795	Hsp70 family chaperone	-	hypothetical protein G6O67_004795 [Ophiocordyceps sinensis]	GO:0005488;GO:0097367;GO:0043168;GO:0030554;GO:0035639;GO:0097159;GO:0044183;GO:0000166;GO:0036094;GO:0032553;GO:0003674;GO:1901265;GO:0017076;GO:0032555;GO:0032559;GO:0043167;GO:1901363;GO:0005524	MF:binding;MF:carbohydrate derivative binding;MF:anion binding;MF:adenyl nucleotide binding;MF:purine ribonucleoside triphosphate binding;MF:organic cyclic compound binding;MF:protein binding involved in protein folding;MF:nucleotide binding;MF:small molecule binding;MF:ribonucleotide binding;MF:molecular_function;MF:nucleoside phosphate binding;MF:purine nucleotide binding;MF:purine ribonucleoti…	------	------	------	------	COG0443	E:Amino acid transport and metabolism	COG0443(cysteine desulfurase)	PF00012.23	HSP70	Hsp70 protein	cytoplasmic	226.8267365	240.1006012	240.6817322	242.0444031	263.6590881	287.9197388	212.282074	212.8182678	219.7509003	256.7950745	222.0961609	249.7379761
KAF4512611.1	G6O67_001728	Twinfilin-1	-	hypothetical protein G6O67_001728 [Ophiocordyceps sinensis]	------	------	------	------	------	------	ENOG410Y4E6	S:Function unknown	ENOG410Y4E6(-)	------	------	------	mitochondrial	29852.97266	29280.875	29735.81836	22765.6582	21974.14648	22379.74023	33896.03125	33332.79297	33267.85547	20727.99023	20213.8125	21085.56445
KAF4509440.1	G6O67_003614	Carrier domain-containing protein	-	hypothetical protein G6O67_003614 [Ophiocordyceps sinensis]	GO:0009058;GO:0008150;GO:0008152GO:0072341;GO:0033218;GO:0019842;GO:0036094;GO:0031177;GO:0003674;GO:0005488	BP:biosynthetic process;BP:biological_process;BP:metabolic processMF:modified amino acid binding;MF:amide binding;MF:vitamin binding;MF:small molecule binding;MF:phosphopantetheine binding;MF:molecular_function;MF:binding	K00155	LNAA, LNBA	------	------	COG3320	I:Lipid transport and metabolism	COG3320(NADH ubiquinone oxidoreductase)	PF00501.31;PF07993.15;PF00550.28;PF01370.24	AMP-binding;NAD_binding_4;PP-binding;Epimerase	AMP-binding enzyme;Male sterility protein;Phosphopantetheine attachment site;NAD dependent epimerase/dehydratase family	cytoplasmic	970.9336548	913.0818481	925.9488525	1942.097412	1925.327026	1883.018433	1704.880127	1768.69104	1711.553955	681.8549194	724.6824341	671.5739136
KAF4504027.1	G6O67_008647	MR_MLE domain-containing protein	-	hypothetical protein G6O67_008647 [Ophiocordyceps sinensis]	GO:0016835;GO:0016836;GO:0003824;GO:0003674;GO:0050032;GO:0016829	MF:carbon-oxygen lyase activity;MF:hydro-lyase activity;MF:catalytic activity;MF:molecular_function;MF:L-rhamnonate dehydratase activity;MF:lyase activity	K12661	LRA3, rhmD	map00051	Fructose and mannose metabolism	COG4948	M:Cell wall/membrane/envelope biogenesis	COG4948(mandelate racemase muconate lactonizing)	PF13378.9;PF02746.19	MR_MLE_C;MR_MLE_N	Enolase C-terminal domain-like;Mandelate racemase / muconate lactonizing enzyme, N-terminal domain	cytoplasmic	613.197998	597.2600098	646.546875	789.4425049	877.574585	899.1860962	774.5326538	797.3259277	793.5878296	670.4373779	747.9865723	734.7607422
KAF4511662.1	G6O67_003435	DUF1681 domain-containing protein	-	hypothetical protein G6O67_003435 [Ophiocordyceps sinensis]	GO:0006897;GO:0016192;GO:0006810;GO:0008150;GO:0051234;GO:0051179GO:0016020;GO:0005575;GO:0110165	BP:endocytosis;BP:vesicle-mediated transport;BP:transport;BP:biological_process;BP:establishment of localization;BP:localizationCC:membrane;CC:cellular_component;CC:cellular anatomical entity	K20069	NECAP1_2	------	------	ENOG41113PS	S:Function unknown	ENOG41113PS(NECAP endocytosis associated)	PF07933.17	DUF1681	Protein of unknown function	cytoplasmic	372.291748	409.6097412	337.8597107	314.8309937	307.487854	292.7290344	347.7033997	347.9156494	304.2388	308.5628357	258.7618408	305.4811096
KAF4509251.1	G6O67_005526	CENP-V/GFA domain-containing protein	-	hypothetical protein G6O67_005526 [Ophiocordyceps sinensis]	GO:0043169;GO:0016846;GO:0016829;GO:0043167;GO:0003824;GO:0003674;GO:0005488;GO:0046872	MF:cation binding;MF:carbon-sulfur lyase activity;MF:lyase activity;MF:ion binding;MF:catalytic activity;MF:molecular_function;MF:binding;MF:metal ion binding	------	------	------	------	COG3791	O:Posttranslational modification, protein turnover, chaperones	COG3791(ubiquitin carboxyl-terminal hydrolase)	PF04828.17	GFA	Glutathione-dependent formaldehyde-activating enzyme	cytoplasmic	78743.20313	79683.51563	88003.03906	100672.3359	103456.2188	106117.2734	137421.6875	141272.375	135961.1406	92836.35938	91466.96094	100809.375
KAF4512513.1	G6O67_001645	SNF5-domain-containing protein	-	hypothetical protein G6O67_001645 [Ophiocordyceps sinensis]	GO:0080090;GO:0019222;GO:0031326;GO:0031323;GO:0050789;GO:0071840;GO:0006325;GO:0016043;GO:0060255;GO:0065007;GO:0010468;GO:0019219;GO:0009987;GO:0009889;GO:1903506;GO:0050794;GO:0008150;GO:0051171;GO:2001141;GO:0006338;GO:0051252;GO:0006355;GO:0010556GO:0043229;GO:0043228;GO:0000228;GO:0070603;GO:0043226;GO:0005694;GO:0110165;GO:1902494;GO:1904949;GO:0032991;GO:0043232;GO:0005575GO:0003674;GO:00…	BP:regulation of primary metabolic process;BP:regulation of metabolic process;BP:regulation of cellular biosynthetic process;BP:regulation of cellular metabolic process;BP:regulation of biological process;BP:cellular component organization or biogenesis;BP:chromatin organization;BP:cellular component organization;BP:regulation of macromolecule metabolic process;BP:biological regulation;BP:regulat…	K11770	SFH1	------	------	ENOG410XSZD	K:Transcription	ENOG410XSZD(SWI SNF related matrix associated actin dependent regulator of chromatin subfamily B member 1)	PF04855.15	SNF5	SNF5 / SMARCB1 / INI1	mitochondrial	96.85670471	85.84841919	97.10340881	83.83620453	90.62149048	89.67469025	65.97808838	84.14237213	80.20163727	63.66173935	70.25146484	66.04987335
KAF4512661.1	G6O67_000014	PH domain-containing protein	-	hypothetical protein G6O67_000014 [Ophiocordyceps sinensis]	GO:0006869;GO:0032065;GO:0051651;GO:0071702;GO:0009987;GO:0032507;GO:0006810;GO:0045185;GO:0008150;GO:0051235;GO:0051234;GO:0051179GO:0005783;GO:0043229;GO:0043226;GO:0005737;GO:0043227;GO:0110165;GO:0005938;GO:0043231;GO:0005575GO:0003674;GO:0005488;GO:0005543;GO:0016740;GO:0008289;GO:0003824;GO:0016757	BP:lipid transport;BP:cortical protein anchoring;BP:maintenance of location in cell;BP:organic substance transport;BP:cellular process;BP:maintenance of protein location in cell;BP:transport;BP:maintenance of protein location;BP:biological_process;BP:maintenance of location;BP:establishment of localization;BP:localizationCC:endoplasmic reticulum;CC:intracellular organelle;CC:organelle;CC:cytoplas…	------	------	------	------	ENOG4111MWS	U:Intracellular trafficking, secretion, and vesicular transport	ENOG4111MWS(Anucleate primary sterigmata protein A)	PF12814.10;PF00169.32	Mcp5_PH;PH	Meiotic cell cortex C-terminal pleckstrin homology;PH domain	cytoplasmic	683.7828369	683.9974365	706.3630371	503.5090027	559.8585815	564.9983521	674.9788818	652.4098511	690.364624	551.3831787	529.9874268	552.5369263
KAF4509515.1	G6O67_003684	-	-	hypothetical protein OCS_01704 [Ophiocordyceps sinensis CO18] >KAF4509515.1 hypothetical protein G6O67_003684 [Ophiocordyceps sinensis]	------	------	------	------	------	------	ENOG411132H	S:Function unknown	ENOG411132H(-)	------	------	------	nuclear	67.97019196	84.2097702	73.92327881	132.1230164	123.931366	117.3181381	187.5569305	195.421875	161.9662933	130.1492004	108.6081238	103.2580948
KAF4508049.1	G6O67_004482	Laccase	-	Lcc2 [Ophiocordyceps sinensis CO18] >KAF4508049.1 hypothetical protein G6O67_004482 [Ophiocordyceps sinensis]	GO:0043169;GO:0005507;GO:0046914;GO:0043167;GO:0003824;GO:0003674;GO:0005488;GO:0046872;GO:0016491	MF:cation binding;MF:copper ion binding;MF:transition metal ion binding;MF:ion binding;MF:catalytic activity;MF:molecular_function;MF:binding;MF:metal ion binding;MF:oxidoreductase activity	------	------	------	------	COG2132	Q:Secondary metabolites biosynthesis, transport and catabolism	COG2132(Multicopper oxidase)	PF07732.18;PF07731.17;PF00394.25	Cu-oxidase_3;Cu-oxidase_2;Cu-oxidase	Multicopper oxidase;Multicopper oxidase;Multicopper oxidase	extracellular	4536.384277	4437.087402	4447.026855	5105.045898	4920.045898	4992.947266	6127.388184	5753.65918	5846.104492	3249.138916	3248.0354	3430.179443
KAF4512607.1	G6O67_001724	Inorganic diphosphatase	-	hypothetical protein G6O67_001724 [Ophiocordyceps sinensis]	GO:0009987;GO:0044237;GO:0006796;GO:0008150;GO:0008152;GO:0006793GO:0005737;GO:0005575;GO:0110165GO:0043169;GO:0016818;GO:0000287;GO:0004427;GO:0003824;GO:0016787;GO:0016817;GO:0043167;GO:0016462;GO:0005488;GO:0003674;GO:0046872	BP:cellular process;BP:cellular metabolic process;BP:phosphate-containing compound metabolic process;BP:biological_process;BP:metabolic process;BP:phosphorus metabolic processCC:cytoplasm;CC:cellular_component;CC:cellular anatomical entityMF:cation binding;MF:hydrolase activity, acting on acid anhydrides, in phosphorus-containing anhydrides;MF:magnesium ion binding;MF:inorganic diphosphatase acti…	K01507	ppa	map00190	Oxidative phosphorylation	COG0221	C:Energy production and conversion	COG0221(Pyrophosphate phospho-hydrolase)	PF00719.22	Pyrophosphatase	Inorganic pyrophosphatase	cytoplasmic	5391.172852	6365.816406	5952.349121	4492.429199	4503.933594	4388.963379	6042.45752	6057.500977	5975.891113	6262.750977	6268.435059	6506.447754
KAF4510437.1	G6O67_002324	Velvet domain-containing protein	-	hypothetical protein G6O67_002324 [Ophiocordyceps sinensis]	GO:0032502;GO:0030154;GO:0048869;GO:0009987;GO:0043934;GO:0030435;GO:0008150;GO:0048646GO:0043231;GO:0005634;GO:0005575;GO:0043229;GO:0110165;GO:0043227;GO:0043226	BP:developmental process;BP:cell differentiation;BP:cellular developmental process;BP:cellular process;BP:sporulation;BP:sporulation resulting in formation of a cellular spore;BP:biological_process;BP:anatomical structure formation involved in morphogenesisCC:intracellular membrane-bounded organelle;CC:nucleus;CC:cellular_component;CC:intracellular organelle;CC:cellular anatomical entity;CC:membr…	------	------	------	------	ENOG4111GG9	S:Function unknown	ENOG4111GG9(developmental regulator VelB)	PF11754.11	Velvet	Velvet factor	nuclear	60.83644104	26.68762016	56.16259003	56.1724472	72.50991821	73.39159393	82.57728577	80.54637909	76.7937088	51.19014359	52.73790741	63.95573044
KAF4511660.1	G6O67_003433	DUF221-domain-containing protein	-	hypothetical protein G6O67_003433 [Ophiocordyceps sinensis]	GO:0016021;GO:0005575;GO:0031224;GO:0110165GO:0022890;GO:0005261;GO:0015318;GO:0005215;GO:0008324;GO:0015075;GO:0005227;GO:0022857;GO:0015267;GO:0003674;GO:0022803;GO:0022839;GO:0005216;GO:0022836	CC:integral component of membrane;CC:cellular_component;CC:intrinsic component of membrane;CC:cellular anatomical entityMF:inorganic cation transmembrane transporter activity;MF:cation channel activity;MF:inorganic solute uptake transmembrane transporter activity;MF:transporter activity;MF:cation transmembrane transporter activity;MF:ion transmembrane transporter activity;MF:calcium activated cat…	K21989	TMEM63, CSC1	------	------	COG5594	S:Function unknown	COG5594(transmembrane protein 63C)	PF02714.18;PF13967.9;PF14703.9;PF12621.11	RSN1_7TM;RSN1_TM;PHM7_cyt;PHM7_ext	Calcium-dependent channel, 7TM region, putative phosphate;Late exocytosis, associated with Golgi transport;Cytosolic domain of 10TM putative phosphate transporter;Extracellular tail, of 10TM putative phosphate transporter	Golgi apparatus	653.9512329	709.2040405	621.2554321	1262.569824	1219.981201	1169.398682	1172.66272	1210.45813	1122.979492	1096.252197	1103.37854	1045.880371
KAF4509648.1	G6O67_003796	AT hook-like	-	hypothetical protein G6O67_003796 [Ophiocordyceps sinensis]	GO:0080090;GO:0019222;GO:0031326;GO:0031323;GO:0050789;GO:0060255;GO:0065007;GO:0010468;GO:0019219;GO:0009889;GO:1903506;GO:0050794;GO:0008150;GO:0051171;GO:2001141;GO:0051252;GO:0006355;GO:0010556GO:0043229;GO:0000785;GO:0043227;GO:0005634;GO:0043226;GO:0110165;GO:0043231;GO:0005575GO:0005488;GO:0003676;GO:0003677;GO:0097159;GO:0003674;GO:1901363	BP:regulation of primary metabolic process;BP:regulation of metabolic process;BP:regulation of cellular biosynthetic process;BP:regulation of cellular metabolic process;BP:regulation of biological process;BP:regulation of macromolecule metabolic process;BP:biological regulation;BP:regulation of gene expression;BP:regulation of nucleobase-containing compound metabolic process;BP:regulation of bios…	------	------	------	------	------	------		------	------	------	nuclear	481.9714355	567.569458	521.5852051	396.2503052	392.9434204	515.7910156	830.2827148	924.3636475	906.5046997	363.4196472	359.8406372	518.2046509
KAF4506512.1	G6O67_006591	Glutamine--tRNA ligase	-	hypothetical protein G6O67_006591 [Ophiocordyceps sinensis]	GO:0019752;GO:0090304;GO:0034641;GO:0006807;GO:0044281;GO:0034660;GO:1901360;GO:0006139;GO:0006520;GO:0071704;GO:0006425;GO:0009987;GO:0006725;GO:0008150;GO:0008152;GO:0043436;GO:0046483;GO:0016070;GO:0044238;GO:1901564;GO:0006082;GO:0044237;GO:0043170;GO:0006399;GO:0043038;GO:0043039;GO:0006418GO:0005737;GO:0110165;GO:0005575GO:0035639;GO:0003674;GO:0043167;GO:1901363;GO:0004812;GO:0004819;GO:00…	BP:carboxylic acid metabolic process;BP:nucleic acid metabolic process;BP:cellular nitrogen compound metabolic process;BP:nitrogen compound metabolic process;BP:small molecule metabolic process;BP:ncRNA metabolic process;BP:organic cyclic compound metabolic process;BP:nucleobase-containing compound metabolic process;BP:cellular amino acid metabolic process;BP:organic substance metabolic process;B…	K01886	QARS, glnS	map00970	Aminoacyl-tRNA biosynthesis	COG0008	J:Translation, ribosomal structure and biogenesis	COG0008(Ribosomal protein L38)	PF00749.24;PF03950.21	tRNA-synt_1c;tRNA-synt_1c_C	tRNA synthetases class I;tRNA synthetases class I	cytoplasmic	621.5671387	589.9017334	582.7548828	680.5558472	664.1914673	688.4581299	533.7700806	538.4526978	525.0315552	607.9100952	631.5933228	656.3887329
KAF4508723.1	G6O67_005065	Similar to	-	hypothetical protein G6O67_005065 [Ophiocordyceps sinensis]	------	------	------	------	------	------	ENOG410YQPN	S:Function unknown	ENOG410YQPN(-)	------	------	------	cytoplasmic	1572.554688	1809.315063	1741.442505	592.1900635	545.6599121	532.2398682	2687.992432	2708.847656	2650.918457	1196.836548	1323.178955	1233.730347
KAF4510655.1	G6O67_002530	Proteasome component C5	-	proteasome component C5 [Ophiocordyceps sinensis CO18] >KAF4510655.1 hypothetical protein G6O67_002530 [Ophiocordyceps sinensis]	GO:0006807;GO:1901575;GO:0071704;GO:0006508;GO:0044238;GO:0008150;GO:0030163;GO:0008152;GO:0009056;GO:0009057;GO:1901565;GO:0051603;GO:1901564;GO:0019538;GO:0010498;GO:0043170GO:0043229;GO:0043227;GO:0043226;GO:0005839;GO:0005634;GO:0110165;GO:1902494;GO:0032991;GO:0043231;GO:0005575GO:0003674;GO:0008233;GO:0016787;GO:0140096;GO:0003824	BP:nitrogen compound metabolic process;BP:organic substance catabolic process;BP:organic substance metabolic process;BP:proteolysis;BP:primary metabolic process;BP:biological_process;BP:protein catabolic process;BP:metabolic process;BP:catabolic process;BP:macromolecule catabolic process;BP:organonitrogen compound catabolic process;BP:proteolysis involved in cellular protein catabolic process;BP:…	K02732	PSMB1	map03050	Proteasome	COG0638	C:Energy production and conversion	COG0638(Produces ATP from ADP in the presence of a proton gradient across the membrane (By similarity))	PF00227.29	Proteasome	Proteasome subunit	nuclear	1484.693848	1615.963989	1698.623657	1525.220215	1547.186035	1605.258667	2008.670898	2122.31958	2023.263306	1773.444336	1702.541016	1793.83667
KAF4510765.1	G6O67_002633	Deoxyuridine 5'-triphosphate nucleotidohydrolase	-	hypothetical protein G6O67_002633 [Ophiocordyceps sinensis]	GO:0009211;GO:0009213;GO:0046434;GO:0009219;GO:0006139;GO:0009166;GO:0009165;GO:0009162;GO:0044281;GO:0009130;GO:1901362;GO:1901360;GO:1901361;GO:0009177;GO:0009176;GO:0046483;GO:1901564;GO:1901565;GO:1901566;GO:0019439;GO:0019438;GO:0009149;GO:0009141;GO:0009143;GO:0009147;GO:0006807;GO:0046080;GO:0046081;GO:1901576;GO:1901575;GO:0018130;GO:0006221;GO:0009157;GO:0046700;GO:0019637;GO:0009263;GO:…	BP:pyrimidine deoxyribonucleoside triphosphate metabolic process;BP:pyrimidine deoxyribonucleoside triphosphate catabolic process;BP:organophosphate catabolic process;BP:pyrimidine deoxyribonucleotide metabolic process;BP:nucleobase-containing compound metabolic process;BP:nucleotide catabolic process;BP:nucleotide biosynthetic process;BP:deoxyribonucleoside monophosphate metabolic process;BP:sma…	K01520	dut, DUT	map00240;map01232	Pyrimidine metabolism;Nucleotide metabolism	COG0756	F:Nucleotide transport and metabolism	COG0756(This enzyme is involved in nucleotide metabolism it produces dUMP, the immediate precursor of thymidine nucleotides and it decreases the intracellular concentration of dUTP so that uracil cannot be incorporated into DNA (By similarity))	PF00692.22	dUTPase	dUTPase	cytoplasmic	202.1558075	280.3048706	233.8088684	163.8496399	153.4804077	166.1490326	242.0873108	244.0710602	222.6902161	214.9266052	206.9481201	227.572876
KAF4512883.1	G6O67_000213	3-hydroxybutyryl-CoA dehydrogenase	-	NAD(P)-binding domain protein [Ophiocordyceps sinensis CO18] >KAF4512883.1 hypothetical protein G6O67_000213 [Ophiocordyceps sinensis]	GO:0006631;GO:0019752;GO:0044281;GO:0071704;GO:0006629;GO:0009987;GO:0032787;GO:0008150;GO:0008152;GO:0043436;GO:0044255;GO:0044238;GO:0006082;GO:0044237GO:0051287;GO:0003674;GO:0000166;GO:1901363;GO:1901265;GO:0016491;GO:0043168;GO:0043167;GO:0036094;GO:0003824;GO:0016614;GO:0016616;GO:0097159;GO:0070403;GO:0005488	BP:fatty acid metabolic process;BP:carboxylic acid metabolic process;BP:small molecule metabolic process;BP:organic substance metabolic process;BP:lipid metabolic process;BP:cellular process;BP:monocarboxylic acid metabolic process;BP:biological_process;BP:metabolic process;BP:oxoacid metabolic process;BP:cellular lipid metabolic process;BP:primary metabolic process;BP:organic acid metabolic proc…	K00074	paaH, hbd, fadB, mmgB	map00360;map00650	Phenylalanine metabolism;Butanoate metabolism	COG1250	I:Lipid transport and metabolism	COG1250(Dehydrogenase)	PF02737.21;PF00725.25	3HCDH_N;3HCDH	3-hydroxyacyl-CoA dehydrogenase, NAD binding domain;3-hydroxyacyl-CoA dehydrogenase, C-terminal domain	mitochondrial	4784.538086	4570.619141	4878.78418	3962.060791	4016.852295	4063.618164	4501.601074	4641.445801	4574.766113	3796.820068	3629.4646	3840.644531
KAF4510844.1	G6O67_002703	Endoribonuclease YSH1	-	cleavage and polyadenylation specifity factor [Ophiocordyceps sinensis CO18] >KAF4510844.1 hypothetical protein G6O67_002703 [Ophiocordyceps sinensis]	GO:0090304;GO:0034641;GO:0006807;GO:1901360;GO:0006139;GO:0071704;GO:0044238;GO:0009987;GO:0006725;GO:0008150;GO:0008152;GO:0046483;GO:0016070;GO:0016071;GO:0044237;GO:0043170;GO:0006396;GO:0006397GO:0043227;GO:0043226;GO:0005634;GO:0110165;GO:0043231;GO:0043229;GO:0005575	BP:nucleic acid metabolic process;BP:cellular nitrogen compound metabolic process;BP:nitrogen compound metabolic process;BP:organic cyclic compound metabolic process;BP:nucleobase-containing compound metabolic process;BP:organic substance metabolic process;BP:primary metabolic process;BP:cellular process;BP:cellular aromatic compound metabolic process;BP:biological_process;BP:metabolic process;BP…	K14403	CPSF3, YSH1	map03015	mRNA surveillance pathway	COG1236	J:Translation, ribosomal structure and biogenesis	COG1236(cleavage and polyadenylation)	PF11718.11;PF10996.11;PF00753.30;PF16661.8;PF07521.15	CPSF73-100_C;Beta-Casp;Lactamase_B;Lactamase_B_6;RMMBL	Pre-mRNA 3'-end-processing endonuclease polyadenylation factor C-term;Beta-Casp domain;Metallo-beta-lactamase superfamily;Metallo-beta-lactamase superfamily domain;Zn-dependent metallo-hydrolase RNA specificity domain	nuclear	175.079895	146.2548676	158.9996185	242.740799	223.4532013	202.3319244	151.5841064	175.5402222	148.1053314	200.9439545	207.6558228	221.3652802
KAF4509147.1	G6O67_005443	Thioesterase domain-containing protein	-	hypothetical protein G6O67_005443 [Ophiocordyceps sinensis]	GO:0009058;GO:0008150;GO:0008152GO:0016021;GO:0005575;GO:0031224;GO:0110165	BP:biosynthetic process;BP:biological_process;BP:metabolic processCC:integral component of membrane;CC:cellular_component;CC:intrinsic component of membrane;CC:cellular anatomical entity	------	------	------	------	ENOG410YIEA	S:Function unknown	ENOG410YIEA(Thioesterase domain)	PF00975.23	Thioesterase	Thioesterase domain	Golgi apparatus	60.91461945	48.26137924	50.4249649	76.76744843	100.487648	68.69689941	55.06518555	50.93838882	48.76012039	68.66356659	79.57323456	59.71784592
KAF4510179.1	G6O67_002091	SH3 domain-containing protein	-	hypothetical protein G6O67_002091 [Ophiocordyceps sinensis]	------	------	K20522	LSB1_2	------	------	ENOG4111WAJ	S:Function unknown	ENOG4111WAJ(SH3 domain protein)	PF00018.31;PF14604.9;PF07653.20	SH3_1;SH3_9;SH3_2	SH3 domain;Variant SH3 domain;Variant SH3 domain	cytoplasmic	581.2324829	595.2946777	624.8191528	410.0793152	385.8087769	396.4446716	669.2009277	629.1226196	617.7131958	405.5629272	438.3347778	373.8675842
KAF4510524.1	G6O67_002404	Proteasome subunit beta	-	hypothetical protein G6O67_002404 [Ophiocordyceps sinensis]	GO:0044248;GO:0006807;GO:0043632;GO:1901575;GO:0044265;GO:0044260;GO:0043161;GO:0071704;GO:0006508;GO:0044238;GO:0009987;GO:0019941;GO:0008150;GO:0030163;GO:0008152;GO:0009056;GO:0009057;GO:0051603;GO:1901564;GO:1901565;GO:0019538;GO:0010498;GO:0010499;GO:0044237;GO:0043170;GO:0006511GO:0019774;GO:0043229;GO:0043227;GO:0043226;GO:0005737;GO:0005634;GO:0110165;GO:0032991;GO:0043231;GO:0005575GO:00…	BP:cellular catabolic process;BP:nitrogen compound metabolic process;BP:modification-dependent macromolecule catabolic process;BP:organic substance catabolic process;BP:cellular macromolecule catabolic process;BP:cellular macromolecule metabolic process;BP:proteasome-mediated ubiquitin-dependent protein catabolic process;BP:organic substance metabolic process;BP:proteolysis;BP:primary metabolic p…	K02735	PSMB3	map03050	Proteasome	ENOG410XSC8	O:Posttranslational modification, protein turnover, chaperones	ENOG410XSC8(The proteasome is a multicatalytic proteinase complex which is characterized by its ability to cleave peptides with Arg, Phe, Tyr, Leu, and Glu adjacent to the leaving group at neutral or slightly basic pH. The proteasome has an ATP-dependent proteolytic activity (By similarity))	PF00227.29	Proteasome	Proteasome subunit	cytoplasmic	2924.060059	2517.689941	2966.004395	3138.755859	3061.892822	3289.975342	3382.617676	3438.822754	3349.901367	3163.369873	3076.77124	3242.592285
KAF4510767.1	G6O67_002634	Pyridoxal kinase	-	pyridoxine kinase [Ophiocordyceps sinensis CO18] >KAF4510767.1 hypothetical protein G6O67_002634 [Ophiocordyceps sinensis]	GO:0016310;GO:0044249;GO:0034641;GO:0006807;GO:0044281;GO:0044283;GO:0072524;GO:0072525;GO:1901360;GO:1901576;GO:1901362;GO:0071704;GO:0042822;GO:0042823;GO:0018130;GO:0006767;GO:0006766;GO:0046184;GO:0009987;GO:0006725;GO:0009443;GO:0009058;GO:0009110;GO:0008150;GO:0008152;GO:0044271;GO:0090407;GO:0046483;GO:0043094;GO:1901564;GO:0006081;GO:1901566;GO:0042364;GO:0044237;GO:0006796;GO:0042816;GO:…	BP:phosphorylation;BP:cellular biosynthetic process;BP:cellular nitrogen compound metabolic process;BP:nitrogen compound metabolic process;BP:small molecule metabolic process;BP:small molecule biosynthetic process;BP:pyridine-containing compound metabolic process;BP:pyridine-containing compound biosynthetic process;BP:organic cyclic compound metabolic process;BP:organic substance biosynthetic pro…	K00868	pdxK, pdxY	map00750;map01240	Vitamin B6 metabolism;Biosynthesis of cofactors	COG2240	H:Coenzyme transport and metabolism	COG2240(Pyridoxal kinase)	PF08543.15;PF00294.27	Phos_pyr_kin;PfkB	Phosphomethylpyrimidine kinase;pfkB family carbohydrate kinase	cytoplasmic	490.635376	442.8338928	492.7116699	470.2163391	491.0994568	519.1427612	576.0645752	606.0439453	530.1356812	605.6399536	617.9732666	617.5227051
KAF4510921.1	G6O67_002768	40S ribosomal protein S8	-	hypothetical protein G6O67_002768 [Ophiocordyceps sinensis]	GO:0044249;GO:0034641;GO:0006807;GO:0034645;GO:1901576;GO:0044271;GO:0044260;GO:0043043;GO:0071704;GO:0043604;GO:0009987;GO:0009058;GO:0009059;GO:0008150;GO:0008152;GO:1901564;GO:0044238;GO:0043603;GO:1901566;GO:0019538;GO:0044237;GO:0043170;GO:0006518;GO:0006412GO:0043232;GO:0043226;GO:0110165;GO:0005840;GO:0032991;GO:1990904;GO:0043229;GO:0005575;GO:0043228GO:0003674;GO:0005198;GO:0003735	BP:cellular biosynthetic process;BP:cellular nitrogen compound metabolic process;BP:nitrogen compound metabolic process;BP:cellular macromolecule biosynthetic process;BP:organic substance biosynthetic process;BP:cellular nitrogen compound biosynthetic process;BP:cellular macromolecule metabolic process;BP:peptide biosynthetic process;BP:organic substance metabolic process;BP:amide biosynthetic pr…	K02995	RP-S8e, RPS8	map03010	Ribosome	COG2007	J:Translation, ribosomal structure and biogenesis	COG2007(40S ribosomal protein S8)	PF01201.25	Ribosomal_S8e	Ribosomal protein S8e	cytoplasmic	2804.911133	2695.935791	2736.631104	3947.123779	4130.650391	4075.525635	2759.64624	2723.967529	2788.236084	2499.057617	2427.145264	2507.584961
KAF4510499.1	G6O67_002379	acidPPc domain-containing protein	-	hypothetical protein G6O67_002379 [Ophiocordyceps sinensis]	GO:0044238;GO:0006644;GO:0006629;GO:0009987;GO:0044237;GO:0071704;GO:0006796;GO:0008150;GO:0008152;GO:0006793;GO:0019637;GO:0044255GO:0016021;GO:0005575;GO:0110165;GO:0031224	BP:primary metabolic process;BP:phospholipid metabolic process;BP:lipid metabolic process;BP:cellular process;BP:cellular metabolic process;BP:organic substance metabolic process;BP:phosphate-containing compound metabolic process;BP:biological_process;BP:metabolic process;BP:phosphorus metabolic process;BP:organophosphate metabolic process;BP:cellular lipid metabolic processCC:integral component …	------	------	------	------	COG0671	S:Function unknown	COG0671(type i phosphodiesterase nucleotide pyrophosphatase)	PF01569.24	PAP2	PAP2 superfamily	Golgi apparatus	152.4073029	152.7498016	163.0501862	226.5995636	221.5855255	231.3374786	215.4535065	199.8421936	194.625412	182.3065186	176.1103973	193.1376038
KAF4508388.1	G6O67_004773	Protein ECM9	-	Protein prenyltransferase [Ophiocordyceps sinensis CO18] >KAF4508388.1 hypothetical protein G6O67_004773 [Ophiocordyceps sinensis]	GO:0044238;GO:0018342;GO:1901564;GO:0019538;GO:0006807;GO:0009987;GO:0097354;GO:0044237;GO:0043170;GO:0071704;GO:0043412;GO:0036211;GO:0008150;GO:0008152GO:0004659;GO:0016765;GO:0003824;GO:0140096;GO:0016740;GO:0003674;GO:0008318	BP:primary metabolic process;BP:protein prenylation;BP:organonitrogen compound metabolic process;BP:protein metabolic process;BP:nitrogen compound metabolic process;BP:cellular process;BP:prenylation;BP:cellular metabolic process;BP:macromolecule metabolic process;BP:organic substance metabolic process;BP:macromolecule modification;BP:protein modification process;BP:biological_process;BP:metaboli…	K14137	PTAR1	------	------	ENOG41123BY	S:Function unknown	ENOG41123BY(Conserved hypothetical, protein)	PF01239.25	PPTA	Protein prenyltransferase alpha subunit repeat	peroxisomal	36.15779114	20.30244255	26.91150856	52.5364151	55.77316666	55.22512436	43.27995682	45.61761475	44.45680618	63.04351807	54.2239418	58.21964264
KAF4505234.1	G6O67_007204	Mitochondrial protein import protein MAS5	-	hypothetical protein G6O67_007204 [Ophiocordyceps sinensis]	GO:0006457;GO:0009987;GO:0006950;GO:0008150;GO:0009266;GO:0009408;GO:0009628;GO:0050896GO:0035639;GO:0031072;GO:0003674;GO:0005488;GO:0000166;GO:1901363;GO:1901265;GO:0043168;GO:0043169;GO:0030544;GO:0051082;GO:0043167;GO:0017076;GO:0046872;GO:0005524;GO:0036094;GO:0030554;GO:0097367;GO:0097159;GO:0032559;GO:0005515;GO:0032555;GO:0032553	BP:protein folding;BP:cellular process;BP:response to stress;BP:biological_process;BP:response to temperature stimulus;BP:response to heat;BP:response to abiotic stimulus;BP:response to stimulusMF:purine ribonucleoside triphosphate binding;MF:heat shock protein binding;MF:molecular_function;MF:binding;MF:nucleotide binding;MF:heterocyclic compound binding;MF:nucleoside phosphate binding;MF:anion …	K09503	DNAJA2	map04141	Protein processing in endoplasmic reticulum	COG0484	M:Cell wall/membrane/envelope biogenesis	COG0484(nucleotidyl transferase)	PF01556.21;PF00226.34;PF00684.22	DnaJ_C;DnaJ;DnaJ_CXXCXGXG	DnaJ C terminal domain;DnaJ domain;DnaJ central domain	cytoplasmic	4641.00293	4845.197266	4718.938477	3829.367432	3840.050049	3820.429443	5091.541992	5312.382813	5040.694824	4542.873535	4290.391113	4423.428223
KAF4504035.1	G6O67_008655	APH domain-containing protein	-	hypothetical protein G6O67_008655 [Ophiocordyceps sinensis]	GO:0003824;GO:0016740;GO:0003674	MF:catalytic activity;MF:transferase activity;MF:molecular_function	------	------	------	------	ENOG410YGTE;ENOG4111FNA	S:Function unknown;	ENOG410YGTE(Phosphotransferase enzyme family); ENOG4111FNA(Phosphotransferase enzyme family)	PF01636.26	APH	Phosphotransferase enzyme family	cytoplasmic	139.3913269	127.9754257	127.2635574	100.0245132	94.35082245	98.88335419	129.6901093	131.8428497	129.3629608	128.8226471	135.8666077	121.2724609
KAF4506409.1	G6O67_006499	Mitochondrial import inner membrane translocase subunit	-	Zn-finger protein [Ophiocordyceps sinensis CO18] >KAF4506409.1 hypothetical protein G6O67_006499 [Ophiocordyceps sinensis]	GO:0008104;GO:0070727;GO:0071705;GO:0071702;GO:0033036;GO:0006810;GO:0009987;GO:0045184;GO:0008150;GO:0051234;GO:0051179;GO:0051641;GO:0015031GO:0031970;GO:0031974;GO:0031090;GO:0016020;GO:0005758;GO:0110165;GO:0031966;GO:0070013;GO:0043233;GO:0019866;GO:0005575;GO:0005743	BP:protein localization;BP:cellular macromolecule localization;BP:nitrogen compound transport;BP:organic substance transport;BP:macromolecule localization;BP:transport;BP:cellular process;BP:establishment of protein localization;BP:biological_process;BP:establishment of localization;BP:localization;BP:cellular localization;BP:protein transportCC:organelle envelope lumen;CC:membrane-enclosed lumen…	K17780	TIM8	------	------	ENOG41126D5	O:Posttranslational modification, protein turnover, chaperones	ENOG41126D5(mitochondrial intermembrane chaperone that participates in the import and insertion of some multi-pass transmembrane proteins into the mitochondrial inner membrane. Also required for the transfer of beta-barrel precursors from the TOM complex to the sorting and assembly machinery (SAM complex) of the outer membrane. Acts as a chaperone-like protein that protects the hydrophobic precur…	PF02953.18	zf-Tim10_DDP	Tim10/DDP family zinc finger	cytoplasmic	356.4335632	312.8396912	293.688446	216.9503479	251.0447235	224.3319397	278.399292	285.3519592	333.9316711	256.2956848	243.2898102	229.9164734
KAF4511296.1	G6O67_003105	GTP cyclohydrolase 1	-	hypothetical protein G6O67_003105 [Ophiocordyceps sinensis]	GO:0042398;GO:0051066;GO:0019752;GO:0016053;GO:0044249;GO:0034641;GO:0006807;GO:0044237;GO:0044283;GO:0046653;GO:1901362;GO:0046654;GO:1901360;GO:0046656;GO:1901576;GO:0009396;GO:0046655;GO:0043650;GO:0035998;GO:0042558;GO:0042559;GO:0071704;GO:0006082;GO:0018130;GO:0006767;GO:0006766;GO:0006760;GO:0043648;GO:0009987;GO:0006725;GO:0009058;GO:0009110;GO:0008150;GO:0008152;GO:0043436;GO:1901564;GO:…	BP:cellular modified amino acid biosynthetic process;BP:dihydrobiopterin metabolic process;BP:carboxylic acid metabolic process;BP:organic acid biosynthetic process;BP:cellular biosynthetic process;BP:cellular nitrogen compound metabolic process;BP:nitrogen compound metabolic process;BP:cellular metabolic process;BP:small molecule biosynthetic process;BP:tetrahydrofolate metabolic process;BP:orga…	K01495	GCH1, folE	map00790;map01240	Folate biosynthesis;Biosynthesis of cofactors	COG0302	H:Coenzyme transport and metabolism	COG0302(GTP cyclohydrolase i)	PF01227.25	GTP_cyclohydroI	GTP cyclohydrolase I	cytoplasmic	46.52319717	43.67941666	35.89881134	42.61478424	30.15773964	40.37630081	32.16367722	29.33035278	0	0	30.73270226	52.3726387
KAF4510143.1	G6O67_002057	Septin-type G domain-containing protein	-	septin [Ophiocordyceps sinensis CO18] >KAF4510143.1 hypothetical protein G6O67_002057 [Ophiocordyceps sinensis]	GO:0016021;GO:0005575;GO:0031224;GO:0110165GO:0005488;GO:0036094;GO:0043168;GO:0019001;GO:0035639;GO:0097159;GO:0032553;GO:1901265;GO:0000166;GO:0032561;GO:0097367;GO:0003674;GO:0032555;GO:0017076;GO:0043167;GO:1901363;GO:0005525	CC:integral component of membrane;CC:cellular_component;CC:intrinsic component of membrane;CC:cellular anatomical entityMF:binding;MF:small molecule binding;MF:anion binding;MF:guanyl nucleotide binding;MF:purine ribonucleoside triphosphate binding;MF:organic cyclic compound binding;MF:ribonucleotide binding;MF:nucleoside phosphate binding;MF:nucleotide binding;MF:guanyl ribonucleotide binding;MF…	------	------	------	------	ENOG410XQ0T	S:Function unknown	ENOG410XQ0T(Septin)	PF00735.21	Septin	Septin	cytoplasmic	553.2425537	530.3267212	555.1281738	552.5291748	531.9277344	602.0846558	706.7113647	699.6588745	685.6427612	495.8617554	488.1253967	514.7088013
KAF4512622.1	G6O67_001737	Phenol 2-monooxygenase	-	hypothetical protein G6O67_001737 [Ophiocordyceps sinensis]	GO:0044550;GO:0019748;GO:0009058;GO:0008150;GO:0008152GO:0043168;GO:0004497;GO:0050660;GO:0005488;GO:0097159;GO:0000166;GO:0036094;GO:0003824;GO:1901265;GO:0003674;GO:0043167;GO:1901363;GO:0071949;GO:0016491	BP:secondary metabolite biosynthetic process;BP:secondary metabolic process;BP:biosynthetic process;BP:biological_process;BP:metabolic processMF:anion binding;MF:monooxygenase activity;MF:flavin adenine dinucleotide binding;MF:binding;MF:organic cyclic compound binding;MF:nucleotide binding;MF:small molecule binding;MF:catalytic activity;MF:nucleoside phosphate binding;MF:molecular_function;MF:io…	K03380	E1.14.13.7	------	------	COG0654	K:Transcription	COG0654(Transcription factor)	PF01494.22;PF07976.15;PF07992.17	FAD_binding_3;Phe_hydrox_dim;Pyr_redox_2	FAD binding domain;Phenol hydroxylase, C-terminal dimerisation domain;Pyridine nucleotide-disulphide oxidoreductase	cytoplasmic	896.4807129	924.1554565	841.184082	1272.822632	1346.469482	1278.338867	892.1132202	919.1242676	901.9828491	1042.051392	970.1760864	982.6038818
KAF4505651.1	G6O67_007574	Cdp-alcohol phosphatidyltransferase protein	-	hypothetical protein G6O67_007574 [Ophiocordyceps sinensis]	GO:0044249;GO:1901576;GO:0071704;GO:0006644;GO:0006629;GO:0009987;GO:0009058;GO:0008150;GO:0008152;GO:0044255;GO:0090407;GO:0008610;GO:0044238;GO:0008654;GO:0044237;GO:0006796;GO:0006793;GO:0019637GO:0031224;GO:0016021;GO:0110165;GO:0005575GO:0003674;GO:0016740;GO:0016780;GO:0003824;GO:0016772	BP:cellular biosynthetic process;BP:organic substance biosynthetic process;BP:organic substance metabolic process;BP:phospholipid metabolic process;BP:lipid metabolic process;BP:cellular process;BP:biosynthetic process;BP:biological_process;BP:metabolic process;BP:cellular lipid metabolic process;BP:organophosphate biosynthetic process;BP:lipid biosynthetic process;BP:primary metabolic process;BP…	------	------	------	------	ENOG4112BC8	S:Function unknown	ENOG4112BC8(Conserved hypothetical, protein)	------	------	------	plasma membrane	175.7856445	171.445755	157.7707825	161.2088165	166.7884064	182.1270294	228.6755066	267.0043335	238.0521545	168.908493	198.5359497	198.1239014
KAF4508838.1	G6O67_005170	Dolichyl-phosphate-mannose--protein mannosyltransferase	-	hypothetical protein G6O67_005170 [Ophiocordyceps sinensis]	GO:0031090;GO:0016021;GO:0016020;GO:0005789;GO:0005575;GO:0031224;GO:0110165GO:0140096;GO:0004169;GO:0003824;GO:0016740;GO:0003674;GO:0016757;GO:0016758;GO:0000030	CC:organelle membrane;CC:integral component of membrane;CC:membrane;CC:endoplasmic reticulum membrane;CC:cellular_component;CC:intrinsic component of membrane;CC:cellular anatomical entityMF:catalytic activity, acting on a protein;MF:dolichyl-phosphate-mannose-protein mannosyltransferase activity;MF:catalytic activity;MF:transferase activity;MF:molecular_function;MF:transferase activity, transfer…	K00728	POMT, pmt	map00514;map00515	Other types of O-glycan biosynthesis;Mannose type O-glycan biosynthesis	COG1928	O:Posttranslational modification, protein turnover, chaperones	COG1928(Catalyzes the methyl esterification of L-isoaspartyl residues in peptides and proteins that result from spontaneous decomposition of normal L-aspartyl and L-asparaginyl residues. It plays a role in the repair and or degradation of damaged proteins (By similarity))	PF02366.21;PF16192.8;PF02815.22	PMT;PMT_4TMC;MIR	Dolichyl-phosphate-mannose-protein mannosyltransferase;C-terminal four TMM region of protein-O-mannosyltransferase;MIR domain	Golgi apparatus	1583.651245	1504.539673	1433.192871	2338.676514	2402.44165	2343.310059	1707.967651	1702.273682	1783.077515	2043.894409	2056.323975	2070.979492
KAF4510951.1	G6O67_002795	AAA domain-containing protein	-	hypothetical protein G6O67_002795 [Ophiocordyceps sinensis]	------	------	------	------	------	------	ENOG410YC9G	S:Function unknown	ENOG410YC9G(-)	------	------	------	cytoplasmic	614.2303467	590.4612427	661.1831055	757.7130737	738.9667969	766.0807495	600.6624756	583.322937	608.6384277	595.7276611	635.2381592	614.7365723
KAF4510937.1	G6O67_002782	EF-hand domain-containing protein	-	hypothetical protein G6O67_002782 [Ophiocordyceps sinensis]	GO:0005575;GO:0110165GO:0043169;GO:0043167;GO:0003674;GO:0005488;GO:0046872;GO:0005509	CC:cellular_component;CC:cellular anatomical entityMF:cation binding;MF:ion binding;MF:molecular_function;MF:binding;MF:metal ion binding;MF:calcium ion binding	------	------	------	------	ENOG4111RBX	S:Function unknown	ENOG4111RBX(Secretory pathway protein Ssp120)	PF13405.9	EF-hand_6	EF-hand domain	vacuolar	119.545784	124.778862	135.8453064	94.90716553	105.9687347	83.08352661	151.1978149	124.468277	149.735733	123.8684769	130.9671783	136.8349457
KAF4512534.1	G6O67_001662	Karyogamy protein	-	hypothetical protein G6O67_001662 [Ophiocordyceps sinensis]	------	------	------	------	------	------	ENOG410XSY9	S:Function unknown	ENOG410XSY9(Yeast cortical protein KAR9)	PF08580.13	KAR9	Yeast cortical protein KAR9	cytoplasmic	38.79860306	33.52059555	27.56192589	46.09709167	48.82587433	39.60111618	50.49370193	46.77786255	27.4389019	58.72224808	58.72068787	53.75213242
KAF4505212.1	G6O67_007184	Nucleoporin_C domain-containing protein	-	hypothetical protein G6O67_007184 [Ophiocordyceps sinensis]	------	------	------	------	------	------	ENOG410XSCC	S:Function unknown	ENOG410XSCC(-)	------	------	------	mitochondrial	403.6673584	442.0097656	414.7899475	278.9911804	309.1763306	309.1170959	441.9297791	459.056427	484.3970032	473.1164551	489.6714172	531.3380737
KAF4505806.1	G6O67_007719	DASH complex subunit DAD2	-	DASH complex, subunit Dad2 [Ophiocordyceps sinensis CO18] >KAF4505806.1 hypothetical protein G6O67_007719 [Ophiocordyceps sinensis]	GO:0007049;GO:0051301;GO:0000278;GO:0009987;GO:0008150;GO:0007059GO:0099512;GO:0099513;GO:0043229;GO:0043228;GO:0005874;GO:0043226;GO:0005737;GO:0099080;GO:0072686;GO:0042729;GO:0110165;GO:0005819;GO:0032991;GO:0005575;GO:0043232;GO:0099081	BP:cell cycle;BP:cell division;BP:mitotic cell cycle;BP:cellular process;BP:biological_process;BP:chromosome segregationCC:supramolecular fiber;CC:polymeric cytoskeletal fiber;CC:intracellular organelle;CC:non-membrane-bounded organelle;CC:microtubule;CC:organelle;CC:cytoplasm;CC:supramolecular complex;CC:mitotic spindle;CC:DASH complex;CC:cellular anatomical entity;CC:spindle;CC:macromolecular c…	K11567	DAD2, HSK1	------	------	ENOG4111V9Y	S:Function unknown	ENOG4111V9Y(Component of the DASH complex, a microtubule-binding subcomplex of the outer kinetochore that is essential for proper chromosome segregation. The DASH complex mediates the formation and maintenance of bipolar kinetochore-microtubule attachments by forming closed rings around spindle microtubules and establishing interactions with proteins from the central kinetochore)	PF08654.13	DASH_Dad2	DASH complex subunit Dad2	cytoplasmic	28.32022476	32.22814178	28.83276558	22.70223618	17.71454239	18.57963753	42.38027573	36.95380402	47.38479996	16.10375404	25.02380943	16.74687958
KAF4504937.1	-	-	-	Fructose-1,6-bisphosphatase class 1/Sedoheputulose-1,7-bisphosphatase [Ophiocordyceps sinensis CO18] >KAF4504937.1 hypothetical protein G6O67_008325 [Ophiocordyceps sinensis] >KAF4507455.1 hypothetical protein G6O67_006086 [Ophiocordyceps sinensis]	GO:0044238;GO:0008150;GO:0008152;GO:0005975;GO:0071704GO:0050308;GO:0019203;GO:0042132;GO:0016791;GO:0016787;GO:0043169;GO:0016788;GO:0043167;GO:0042578;GO:0003824;GO:0003674;GO:0005488;GO:0046872	BP:primary metabolic process;BP:biological_process;BP:metabolic process;BP:carbohydrate metabolic process;BP:organic substance metabolic processMF:sugar-phosphatase activity;MF:carbohydrate phosphatase activity;MF:fructose 1,6-bisphosphate 1-phosphatase activity;MF:phosphatase activity;MF:hydrolase activity;MF:cation binding;MF:hydrolase activity, acting on ester bonds;MF:ion binding;MF:phosphori…	K03841	FBP, fbp	map00680;map00010;map00030;map00051	Methane metabolism;Glycolysis / Gluconeogenesis;Pentose phosphate pathway;Fructose and mannose metabolism	COG0158	G:Carbohydrate transport and metabolism	COG0158(D-fructose-1,6-bisphosphate 1-phosphohydrolase class 1)	PF00316.23;PF18913.3	FBPase;FBPase_C	Fructose-1-6-bisphosphatase, N-terminal domain;Fructose-1-6-bisphosphatase, C-terminal domain	cytoplasmic	3870.588379	4802.009277	4122.29834	5361.237305	5148.30127	5232.402832	3986.944824	3735.605469	3910.493164	5296.833496	5069.342285	5551.345703
KAF4507794.1	G6O67_004257	Glutathione S-transferase	-	hypothetical protein G6O67_004257 [Ophiocordyceps sinensis]	GO:0008152;GO:0008150;GO:0071704GO:0005737;GO:0005575;GO:0110165GO:0045174;GO:0004364;GO:0003824;GO:0016209;GO:0016672;GO:0015038;GO:0016740;GO:0003674;GO:0016667;GO:0016765;GO:0016491;GO:0015036	BP:metabolic process;BP:biological_process;BP:organic substance metabolic processCC:cytoplasm;CC:cellular_component;CC:cellular anatomical entityMF:glutathione dehydrogenas;MF:glutathione transferase activity;MF:catalytic activity;MF:antioxidant activity;MF:oxidoreductase activity, acting on a sulfur group of donors, quinone or similar compound as acceptor;MF:glutathione disulfide oxidoreductase …	K00799	GST, gst	map00480	Glutathione metabolism	ENOG410XSIX	O:Posttranslational modification, protein turnover, chaperones	ENOG410XSIX(glutathione Stransferase)	PF13417.9;PF13409.9;PF13410.9;PF02798.23	GST_N_3;GST_N_2;GST_C_2;GST_N	Glutathione S-transferase, N-terminal domain;Glutathione S-transferase, N-terminal domain;Glutathione S-transferase, C-terminal domain;Glutathione S-transferase, N-terminal domain	cytoplasmic	155.3657227	146.7583008	149.6981201	175.8846436	169.9921875	172.4230499	172.3230133	166.3294067	180.2807465	204.5999451	190.5949097	203.8315582
KAF4512609.1	G6O67_001726	Sec20 domain protein	-	Sec20 domain protein [Ophiocordyceps sinensis CO18] >KAF4512609.1 hypothetical protein G6O67_001726 [Ophiocordyceps sinensis]	GO:0006890;GO:0016192;GO:0048193;GO:0006810;GO:0008150;GO:0051234;GO:0051179GO:0016021;GO:0005575;GO:0110165;GO:0031224GO:0030674;GO:0003674;GO:0005484;GO:0060090	BP:retrograde vesicle-mediated transport, Golgi to ER;BP:vesicle-mediated transport;BP:Golgi vesicle transport;BP:transport;BP:biological_process;BP:establishment of localization;BP:localizationCC:integral component of membrane;CC:cellular_component;CC:cellular anatomical entity;CC:intrinsic component of membraneMF:protein binding, bridging;MF:molecular_function;MF:SNAP receptor activity;MF:bindi…	K08497	SEC20	map04130	SNARE interactions in vesicular transport	ENOG4111SFY	U:Intracellular trafficking, secretion, and vesicular transport	ENOG4111SFY(protein transport membrane glycoprotein Sec20)	PF03908.16	Sec20	Sec20	cytoplasmic	219.4556274	209.1082001	149.4224243	254.0038605	239.5811157	253.3780823	174.5842133	181.9136047	160.6099854	136.6314697	166.9597015	174.6082153
KAF4505210.1	G6O67_007182	Cuticle-degrading protease	-	hypothetical protein G6O67_007182 [Ophiocordyceps sinensis]	GO:0071704;GO:1901564;GO:0019538;GO:0043170;GO:0006807;GO:0008150;GO:0008152;GO:0006508;GO:0044238GO:0005575;GO:0110165GO:0004252;GO:0004175;GO:0016787;GO:0017171;GO:0140096;GO:0003824;GO:0003674;GO:0008233;GO:0008236	BP:organic substance metabolic process;BP:organonitrogen compound metabolic process;BP:protein metabolic process;BP:macromolecule metabolic process;BP:nitrogen compound metabolic process;BP:biological_process;BP:metabolic process;BP:proteolysis;BP:primary metabolic processCC:cellular_component;CC:cellular anatomical entityMF:serine-type endopeptidase activity;MF:endopeptidase activity;MF:hydrolas…	------	------	------	------	COG1404	S:Function unknown	COG1404(tyrosinase)	PF00082.25;PF05922.19	Peptidase_S8;Inhibitor_I9	Subtilase family;Peptidase inhibitor I9	extracellular	4293.403809	5828.182129	5209.746094	4955.489258	4592.48877	4454.369141	2318.482422	2464.414307	2374.472168	4554.837891	4888.712891	4911.569336
KAF4505483.1	G6O67_007427	Rhodanese domain-containing protein	-	Rhodanese-like protein [Ophiocordyceps sinensis CO18] >KAF4505483.1 hypothetical protein G6O67_007427 [Ophiocordyceps sinensis]	------	------	K18064	ACR2	------	------	ENOG4111UFH	S:Function unknown	ENOG4111UFH(RHOD)	PF00581.23	Rhodanese	Rhodanese-like domain	cytoplasmic	386.2616577	386.90448	387.8334656	185.4623566	183.1556702	178.7562866	157.5284576	149.3718567	163.5201569	257.0524597	243.6459656	255.1784515
KAF4507008.1	G6O67_005686	NADH dehydrogenase [ubiquinone] iron-sulfur protein 4, mitochondrial	-	hypothetical protein G6O67_005686 [Ophiocordyceps sinensis]	GO:0009987;GO:0044237;GO:0022900;GO:0008150;GO:0008152;GO:0006091GO:0045271;GO:1902495;GO:1902494;GO:1990351;GO:0030964;GO:0098803;GO:0098800;GO:0005575;GO:0098796;GO:0005747;GO:0032991;GO:1990204;GO:0098798	BP:cellular process;BP:cellular metabolic process;BP:electron transport chain;BP:biological_process;BP:metabolic process;BP:generation of precursor metabolites and energyCC:respiratory chain complex I;CC:transmembrane transporter complex;CC:catalytic complex;CC:transporter complex;CC:NADH dehydrogenase complex;CC:respiratory chain complex;CC:inner mitochondrial membrane protein complex;CC:cellula…	K03937	NDUFS4	map00190	Oxidative phosphorylation	ENOG4111TR4	C:Energy production and conversion	ENOG4111TR4(etc complex i subunit conserved region)	PF04800.15	NDUS4	NADH dehydrogenase ubiquinone Fe-S protein 4	cytoplasmic	527.7908325	521.3100586	568.0814819	467.569519	457.4741821	431.9154663	577.6190796	533.2637329	556.8566895	444.8818054	441.9633179	452.0971069
KAF4504939.1	G6O67_008327	Pre-mRNA-splicing factor srp2	-	hypothetical protein G6O67_008327 [Ophiocordyceps sinensis]	GO:0097159;GO:0003674;GO:0005488;GO:0003676;GO:1901363;GO:0003723	MF:organic cyclic compound binding;MF:molecular_function;MF:binding;MF:nucleic acid binding;MF:heterocyclic compound binding;MF:RNA binding	------	------	------	------	COG0724	S:Function unknown	COG0724(FAS1 domain-containing protein)	PF00076.25	RRM_1	RNA recognition motif.	nuclear	750.9682617	776.3793945	745.0093994	666.6870117	659.7436523	693.1242676	725.7177124	734.8266602	712.852417	639.7746582	591.7268677	577.8520508
KAF4511664.1	G6O67_003437	WSC domain-containing protein	-	Carbohydrate-binding WSC [Ophiocordyceps sinensis CO18] >KAF4511664.1 hypothetical protein G6O67_003437 [Ophiocordyceps sinensis]	GO:0005575;GO:0016021;GO:0110165;GO:0031224	CC:cellular_component;CC:integral component of membrane;CC:cellular anatomical entity;CC:intrinsic component of membrane	K11244	WSC	map04011;map04139	MAPK signaling pathway - yeast;Mitophagy - yeast	ENOG4111FP9	S:Function unknown	ENOG4111FP9(WSC domain containing)	PF01822.22;PF05808.14	WSC;Podoplanin	WSC domain;Podoplanin	plasma membrane	0	0	26.57874298	57.74441147	58.79586029	55.72372818	90.27419281	67.48394012	59.01485825	68.45674133	185.8187561	13.73846149
KAF4512486.1	G6O67_001621	Anthranilate phosphoribosyltransferase	-	anthranilate phosphoribosyltransferase [Ophiocordyceps sinensis CO18] >KAF4512486.1 hypothetical protein G6O67_001621 [Ophiocordyceps sinensis]	GO:0006520;GO:0019752;GO:0043436;GO:0034641;GO:0006807;GO:0044281;GO:0044283;GO:1901362;GO:1901566;GO:1901360;GO:1901576;GO:0000162;GO:0042401;GO:0006568;GO:0071704;GO:0008652;GO:0009073;GO:1901605;GO:1901607;GO:0018130;GO:0009308;GO:0009309;GO:0009987;GO:0006725;GO:0006586;GO:0044106;GO:0009058;GO:0008150;GO:0008152;GO:0046219;GO:0044271;GO:0042435;GO:0042430;GO:0009072;GO:0046483;GO:0044238;GO:…	BP:cellular amino acid metabolic process;BP:carboxylic acid metabolic process;BP:oxoacid metabolic process;BP:cellular nitrogen compound metabolic process;BP:nitrogen compound metabolic process;BP:small molecule metabolic process;BP:small molecule biosynthetic process;BP:organic cyclic compound biosynthetic process;BP:organonitrogen compound biosynthetic process;BP:organic cyclic compound metabol…	K00766	trpD	map00400	Phenylalanine, tyrosine and tryptophan biosynthesis	COG0547	E:Amino acid transport and metabolism	COG0547(Anthranilate phosphoribosyltransferase)	PF00591.24;PF02885.20	Glycos_transf_3;Glycos_trans_3N	Glycosyl transferase family, a/b domain;Glycosyl transferase family, helical bundle domain	cytoplasmic	812.9457397	763.3057251	826.7357788	836.1243286	793.6125488	896.2659302	876.0326538	755.9950562	809.1703491	977.9042969	1117.291382	898.319458
KAF4509209.1	G6O67_005494	Glycerol-3-phosphate dehydrogenase [NAD(+)]	-	hypothetical protein G6O67_005494 [Ophiocordyceps sinensis]	GO:0046434;GO:1901575;GO:0071704;GO:0006072;GO:0046168;GO:0009987;GO:0008150;GO:0008152;GO:0005975;GO:0009056;GO:0044238;GO:0052646;GO:1901136;GO:1901135;GO:0044237;GO:0006796;GO:0006793;GO:0019637GO:0009331;GO:1990204;GO:0016021;GO:0031224;GO:0032991;GO:0110165;GO:1902494;GO:0005575GO:0051287;GO:0003674;GO:0005488;GO:1901363;GO:1901265;GO:0016491;GO:0004367;GO:0000166;GO:0036094;GO:0003824;GO:00…	BP:organophosphate catabolic process;BP:organic substance catabolic process;BP:organic substance metabolic process;BP:glycerol-3-phosphate metabolic process;BP:glycerol-3-phosphate catabolic process;BP:cellular process;BP:biological_process;BP:metabolic process;BP:carbohydrate metabolic process;BP:catabolic process;BP:primary metabolic process;BP:alditol phosphate metabolic process;BP:carbohydrat…	K00006	GPD1	map00564;map04011	Glycerophospholipid metabolism;MAPK signaling pathway - yeast	COG0240	C:Energy production and conversion	COG0240(glycerol-3-phosphate dehydrogenase)	PF01210.26;PF07479.17	NAD_Gly3P_dh_N;NAD_Gly3P_dh_C	NAD-dependent glycerol-3-phosphate dehydrogenase N-terminus;NAD-dependent glycerol-3-phosphate dehydrogenase C-terminus	cytoplasmic	970.8045654	992.2476807	910.0148315	684.6183472	745.7302856	611.7359009	854.9629517	823.2567139	881.0534668	1028.570801	926.1339111	959.7854004
KAF4504908.1	G6O67_008301	Deacetylase sirtuin-type domain-containing protein	-	hypothetical protein G6O67_008301 [Ophiocordyceps sinensis]	GO:0043168;GO:0016787;GO:0051287;GO:0016810;GO:0016811;GO:0140096;GO:1901363;GO:0043167;GO:0036094;GO:0003824;GO:0016740;GO:0003674;GO:0005488;GO:0070403;GO:0097159;GO:0000166;GO:0036054;GO:0036055;GO:1901265	MF:anion binding;MF:hydrolase activity;MF:NAD binding;MF:hydrolase activity, acting on carbon-nitroge;MF:hydrolase activity, acting on carbon-nitroge;MF:catalytic activity, acting on a protein;MF:heterocyclic compound binding;MF:ion binding;MF:small molecule binding;MF:catalytic activity;MF:transferase activity;MF:molecular_function;MF:binding;MF:NAD+ binding;MF:organic cyclic compound binding;MF…	K11415	SIRT5, SIR2L5	map00760	Nicotinate and nicotinamide metabolism	COG0846	S:Function unknown	COG0846(glycosyltransferase family 31)	PF02146.20	SIR2	Sir2 family	cytoplasmic	45.23285294	66.16574097	47.7151947	42.87176514	41.28160095	47.65872192	51.05083466	43.48540878	48.36865997	56.2199173	55.45396423	59.44285584
KAF4511513.1	G6O67_003301	Succinate/fumarate mitochondrial transporter	-	hypothetical protein G6O67_003301 [Ophiocordyceps sinensis]	GO:0006810;GO:0008150;GO:0051179;GO:0009987;GO:0051234;GO:0055085GO:0031090;GO:0016021;GO:0016020;GO:0019866;GO:0031966;GO:0005575;GO:0005743;GO:0031224;GO:0110165	BP:transport;BP:biological_process;BP:localization;BP:cellular process;BP:establishment of localization;BP:transmembrane transportCC:organelle membrane;CC:integral component of membrane;CC:membrane;CC:organelle inner membrane;CC:mitochondrial membrane;CC:cellular_component;CC:mitochondrial inner membrane;CC:intrinsic component of membrane;CC:cellular anatomical entity	K15100	SLC25A1, CTP	------	------	ENOG410YAYP	S:Function unknown	ENOG410YAYP(mitochondrial)	PF00153.30	Mito_carr	Mitochondrial carrier protein	cytoplasmic	686.5240479	776.0302124	726.9382935	971.1078491	918.3803711	968.5188599	538.1605835	552.1772461	510.4682312	574.9105835	571.8526611	575.7177124
KAF4507056.1	G6O67_005731	JmjC domain-containing protein	-	hypothetical protein G6O67_005731 [Ophiocordyceps sinensis]	GO:0080090;GO:0019222;GO:0031326;GO:0031323;GO:0050789;GO:0060255;GO:0065007;GO:0010468;GO:0019219;GO:0009889;GO:1903506;GO:0050794;GO:0008150;GO:0051171;GO:2001141;GO:0051252;GO:0006355;GO:0010556GO:0043229;GO:0043227;GO:0005634;GO:0043226;GO:0110165;GO:0043231;GO:0005575GO:0003674;GO:0005488;GO:0003676;GO:0003677;GO:0097159;GO:1901363	BP:regulation of primary metabolic process;BP:regulation of metabolic process;BP:regulation of cellular biosynthetic process;BP:regulation of cellular metabolic process;BP:regulation of biological process;BP:regulation of macromolecule metabolic process;BP:biological regulation;BP:regulation of gene expression;BP:regulation of nucleobase-containing compound metabolic process;BP:regulation of bios…	------	------	------	------	ENOG4111FA1	S:Function unknown	ENOG4111FA1(JmjC domain-containing protein)	PF02373.25;PF10497.12	JmjC;zf-4CXXC_R1	JmjC domain, hydroxylase;Zinc-finger domain of monoamine-oxidase A repressor R1	nuclear	114.2454529	110.2417145	113.572876	146.0648499	144.3558502	143.7470245	74.19950104	56.61688232	73.42720032	123.2478409	129.5756531	110.5107117
KAF4509885.1	G6O67_001822	N-acetyltransferase domain-containing protein	-	hypothetical protein G6O67_001822 [Ophiocordyceps sinensis]	GO:0044283;GO:0019752;GO:0044249;GO:0006807;GO:0009064;GO:1901576;GO:0006520;GO:0006526;GO:0006525;GO:0071704;GO:0016310;GO:1901566;GO:1901605;GO:0009987;GO:0008652;GO:0006810;GO:0009058;GO:0008150;GO:0008152;GO:0043436;GO:0051234;GO:0051179;GO:0044238;GO:1901564;GO:0016192;GO:0006082;GO:0046394;GO:0016053;GO:0044237;GO:0006796;GO:1901607;GO:0006793;GO:0009084;GO:0044281GO:0005739;GO:0043226;GO:0…	BP:small molecule biosynthetic process;BP:carboxylic acid metabolic process;BP:cellular biosynthetic process;BP:nitrogen compound metabolic process;BP:glutamine family amino acid metabolic process;BP:organic substance biosynthetic process;BP:cellular amino acid metabolic process;BP:arginine biosynthetic process;BP:arginine metabolic process;BP:organic substance metabolic process;BP:phosphorylatio…	K12659	ARG56	map00220	Arginine biosynthesis	------	------		PF04768.16;PF00696.31;PF01118.27	NAT;AA_kinase;Semialdhyde_dh	NAT, N-acetyltransferase, of N-acetylglutamate synthase;Amino acid kinase family;Semialdehyde dehydrogenase, NAD binding domain	mitochondrial	2029.355591	2134.989014	2079.13208	2146.146484	2191.609131	2272.451416	1749.905151	1818.094849	1782.601196	2502.786133	2478.545654	2531.381104
KAF4508749.1	G6O67_005090	WSC domain-containing protein	-	hypothetical protein G6O67_005090 [Ophiocordyceps sinensis]	GO:0043169;GO:0046914;GO:0043167;GO:0003674;GO:0005488;GO:0046872;GO:0008270	MF:cation binding;MF:transition metal ion binding;MF:ion binding;MF:molecular_function;MF:binding;MF:metal ion binding;MF:zinc ion binding	------	------	------	------	------	------		------	------	------	extracellular	5783.256836	4179.95166	6152.452148	3232.225342	3325.435059	3523.811523	4978.955078	4967.530762	4918.53125	3360.96167	3162.638916	3436.62207
KAF4511929.1	G6O67_001126	Replication protein A subunit	-	hypothetical protein G6O67_001126 [Ophiocordyceps sinensis]	GO:0090304;GO:0034641;GO:0006807;GO:1901360;GO:0006139;GO:0051716;GO:0044260;GO:0071704;GO:0006260;GO:0006281;GO:0009987;GO:0006725;GO:0006974;GO:0006950;GO:0008150;GO:0008152;GO:0046483;GO:0006310;GO:0044238;GO:0050896;GO:0044237;GO:0043170;GO:0033554;GO:0006259GO:0043227;GO:0043226;GO:0005634;GO:0110165;GO:0043231;GO:0043229;GO:0005575GO:0043169;GO:0003674;GO:0005488;GO:0003676;GO:0003677;GO:00…	BP:nucleic acid metabolic process;BP:cellular nitrogen compound metabolic process;BP:nitrogen compound metabolic process;BP:organic cyclic compound metabolic process;BP:nucleobase-containing compound metabolic process;BP:cellular response to stimulus;BP:cellular macromolecule metabolic process;BP:organic substance metabolic process;BP:DNA replication;BP:DNA repair;BP:cellular process;BP:cellular …	K07466	RFA1, RPA1, rpa	map03430;map03440;map03420;map03030	Mismatch repair;Homologous recombination;Nucleotide excision repair;DNA replication	COG1599	L:Replication, recombination and repair	COG1599(DNA replication)	PF08646.13;PF16900.8;PF04057.15;PF01336.28	Rep_fac-A_C;REPA_OB_2;Rep-A_N;tRNA_anti-codon	Replication factor-A C terminal domain;Replication protein A OB domain;Replication factor-A protein 1, N-terminal domain;OB-fold nucleic acid binding domain	nuclear	1315.620361	1393.244385	1316.435059	1333.367676	1347.492676	1349.421509	1124.432129	1136.412964	1168.21167	1447.131226	1427.459106	1414.023438
KAF4504041.1	G6O67_008660	Fe2OG dioxygenase domain-containing protein	-	hypothetical protein G6O67_008660 [Ophiocordyceps sinensis]	GO:0035510;GO:0035511;GO:0090304;GO:0034641;GO:0006807;GO:0035552;GO:0006307;GO:0006139;GO:0006304;GO:0044260;GO:0071704;GO:1901360;GO:0080111;GO:0070989;GO:0009987;GO:0006725;GO:0043412;GO:0044728;GO:0008150;GO:0008152;GO:0046483;GO:0070988;GO:0044238;GO:0044237;GO:0043170;GO:0006259GO:0003674;GO:0016491;GO:0003824;GO:0051213	BP:DNA dealkylation;BP:oxidative DNA demethylation;BP:nucleic acid metabolic process;BP:cellular nitrogen compound metabolic process;BP:nitrogen compound metabolic process;BP:oxidative single-stranded DNA demethylation;BP:DNA dealkylation involved in DNA repair;BP:nucleobase-containing compound metabolic process;BP:DNA modification;BP:cellular macromolecule metabolic process;BP:organic substance …	------	------	------	------	COG3145	L:Replication, recombination and repair	COG3145(Alkylated DNA repair protein)	PF13532.9;PF00857.23;PF13410.9	2OG-FeII_Oxy_2;Isochorismatase;GST_C_2	2OG-F;Isochorismatase family;Glutathione S-transferase, C-terminal domain	nuclear	90.02223969	98.91782379	87.10209656	123.4542694	106.8297958	127.3360214	189.3291321	171.4362488	181.5789032	85.43489838	85.88438416	98.71020508
KAF4505643.1	G6O67_007568	Karyogamy protein	-	hypothetical protein OCS_02792 [Ophiocordyceps sinensis CO18] >KAF4505643.1 hypothetical protein G6O67_007568 [Ophiocordyceps sinensis]	------	------	------	------	------	------	ENOG4111TM5	S:Function unknown	ENOG4111TM5(Conserved hypothetical, protein)	------	------	------	nuclear	28.73866463	28.32266998	39.6900177	30.57168579	41.0494194	29.69420815	47.46360016	94.78046417	46.6258812	56.16239929	68.06576538	54.2031517
KAF4507315.1	G6O67_005968	Scyllo-inositol 2-dehydrogenase	-	NAD(P)-binding domain protein [Ophiocordyceps sinensis CO18] >KAF4507315.1 hypothetical protein G6O67_005968 [Ophiocordyceps sinensis]	GO:0097159;GO:0000166;GO:0036094;GO:0003674;GO:0005488;GO:1901363;GO:1901265	MF:organic cyclic compound binding;MF:nucleotide binding;MF:small molecule binding;MF:molecular_function;MF:binding;MF:heterocyclic compound binding;MF:nucleoside phosphate binding	K00010	iolG	map00562	Inositol phosphate metabolism	COG0673	S:Function unknown	COG0673(Conserved hypothetical, protein)	PF01408.25;PF02894.20	GFO_IDH_MocA;GFO_IDH_MocA_C	Oxidoreductase family, NAD-binding Rossmann fold;Oxidoreductase family, C-terminal alpha/beta domain	mitochondrial	1330.338013	1273.87854	1301.269775	1072.100464	1081.006836	1027.25	1159.9823	1189.189453	1292.13562	1479.705933	1425.014404	1397.615479
KAF4505661.1	G6O67_007584	Acetyl-CoA C-acetyltransferase	-	hypothetical protein G6O67_007584 [Ophiocordyceps sinensis]	GO:0003824;GO:0016740;GO:0016746;GO:0016747;GO:0003674	MF:catalytic activity;MF:transferase activity;MF:transferase activity, transferring acyl groups;MF:transferase activity, transferring acyl groups other than amino-acyl groups;MF:molecular_function	K00626	ACAT, atoB	map00630;map00310;map00280;map00650;map00620;map00900;map00071;map00380	Glyoxylate and dicarboxylate metabolism;Lysine degradation;Valine, leucine and isoleucine degradation;Butanoate metabolism;Pyruvate metabolism;Terpenoid backbone biosynthesis;Fatty acid degradation;Tryptophan metabolism	COG0183	I:Lipid transport and metabolism	COG0183(acetyl-coa acetyltransferase)	PF00108.26;PF02803.21;PF00109.29	Thiolase_N;Thiolase_C;ketoacyl-synt	Thiolase, N-terminal domain;Thiolase, C-terminal domain;Beta-ketoacyl synthase, N-terminal domain	mitochondrial	14290.13184	14944.07617	15200.41895	13138.16016	12609.05371	13639.00586	18591.98047	18204.3418	17770.9043	15272.14746	15304.72168	14963.49609
KAF4508981.1	G6O67_005297	Nicotinate-nucleotide pyrophosphorylase [carboxylating]	-	hypothetical protein G6O67_005297 [Ophiocordyceps sinensis]	GO:0009435;GO:0034641;GO:0009165;GO:0046496;GO:1901362;GO:0072525;GO:1901360;GO:0006139;GO:0019362;GO:0072524;GO:0071704;GO:0019359;GO:0018130;GO:1901576;GO:0009987;GO:0006725;GO:0009058;GO:0008150;GO:0008152;GO:0019438;GO:0034654;GO:1901564;GO:0090407;GO:0055086;GO:0046483;GO:0044238;GO:0044271;GO:1901566;GO:0044249;GO:0044237;GO:0006796;GO:0006807;GO:1901293;GO:0006793;GO:0019637;GO:0009117;GO:…	BP:NAD biosynthetic process;BP:cellular nitrogen compound metabolic process;BP:nucleotide biosynthetic process;BP:nicotinamide nucleotide metabolic process;BP:organic cyclic compound biosynthetic process;BP:pyridine-containing compound biosynthetic process;BP:organic cyclic compound metabolic process;BP:nucleobase-containing compound metabolic process;BP:pyridine nucleotide metabolic process;BP:p…	K00767	nadC, QPRT	map00760;map01240	Nicotinate and nicotinamide metabolism;Biosynthesis of cofactors	COG0157	H:Coenzyme transport and metabolism	COG0157(nicotinate-nucleotide diphosphorylase (carboxylating) activity)	PF01729.22;PF02749.19	QRPTase_C;QRPTase_N	Quinolinate phosphoribosyl transferase, C-terminal domain;Quinolinate phosphoribosyl transferase, N-terminal domain	mitochondrial	790.0782471	877.5721436	827.4115601	648.5080566	664.3510742	650.598877	839.4724121	868.0681152	834.3601074	682.2294312	670.5908813	625.7940674
KAF4511814.1	G6O67_001022	Beta-lactamase domain-containing protein	-	hypothetical protein G6O67_001022 [Ophiocordyceps sinensis]	------	------	------	------	------	------	COG1680	V:Defense mechanisms	COG1680(Beta-lactamase)	PF00144.27;PF11954.11	Beta-lactamase;DUF3471	Beta-lactamase;Domain of unknown function	mitochondrial	273.1585999	375.5488892	286.7754517	296.6200256	284.306366	264.2662048	184.7390289	185.5164642	177.1468811	180.0138855	188.5732269	191.1678925
KAF4511197.1	G6O67_003017	Guanosine-diphosphatase	-	guanosine diphosphatase [Ophiocordyceps sinensis CO18] >KAF4511197.1 hypothetical protein G6O67_003017 [Ophiocordyceps sinensis]	GO:0043229;GO:0043227;GO:0043226;GO:0031224;GO:0016021;GO:0005794;GO:0043231;GO:0005575;GO:0110165GO:0016787;GO:0035639;GO:1901363;GO:0003674;GO:0005488;GO:0043167;GO:0043168;GO:0000166;GO:1901265;GO:0017076;GO:0005524;GO:0017110;GO:0036094;GO:0003824;GO:0016818;GO:0030554;GO:0097367;GO:0097159;GO:0016817;GO:0016462;GO:0032559;GO:0032555;GO:0032553	CC:intracellular organelle;CC:membrane-bounded organelle;CC:organelle;CC:intrinsic component of membrane;CC:integral component of membrane;CC:Golgi apparatus;CC:intracellular membrane-bounded organelle;CC:cellular_component;CC:cellular anatomical entityMF:hydrolase activity;MF:purine ribonucleoside triphosphate binding;MF:heterocyclic compound binding;MF:molecular_function;MF:binding;MF:ion bindi…	K01526	E3.6.1.42	------	------	COG5371;COG5371	G:Carbohydrate transport and metabolism;O:Posttranslational modification, protein turnover, chaperones	COG5371(Ectonucleoside triphosphate diphosphohydrolase); COG5371(Ectonucleoside triphosphate diphosphohydrolase)	PF01150.20	GDA1_CD39	GDA1/CD39	Golgi apparatus	275.4656982	286.8025208	279.2786255	511.4245911	465.7981873	499.8719482	295.805542	310.117218	281.4081421	524.6502686	537.3873291	535.635376
KAF4505679.1	G6O67_007601	CPSF_A domain-containing protein	-	hypothetical protein G6O67_007601 [Ophiocordyceps sinensis]	GO:0043231;GO:0005634;GO:0005575;GO:0043229;GO:0043227;GO:0043226;GO:0110165GO:0097159;GO:1901363;GO:0003674;GO:0005488;GO:0003676	CC:intracellular membrane-bounded organelle;CC:nucleus;CC:cellular_component;CC:intracellular organelle;CC:membrane-bounded organelle;CC:organelle;CC:cellular anatomical entityMF:organic cyclic compound binding;MF:heterocyclic compound binding;MF:molecular_function;MF:binding;MF:nucleic acid binding	K14401	CPSF1, CFT1	map03015	mRNA surveillance pathway	COG5161	A:RNA processing and modification	COG5161(cleavage and polyadenylation)	PF03178.18;PF10433.12	CPSF_A;MMS1_N	CPSF A subunit region;Mono-functional DNA-alkylating methyl methanesulfonate N-term	nuclear	411.9632263	465.1517944	427.2177734	456.8782654	448.0029602	454.2458801	380.0340881	371.7537231	372.4078979	465.3981018	446.1637573	446.0776978
KAF4511909.1	G6O67_001110	Ketol-acid reductoisomerase, mitochondrial	-	hypothetical protein G6O67_001110 [Ophiocordyceps sinensis]	GO:0006549;GO:0019752;GO:0044249;GO:0016043;GO:0044283;GO:0071840;GO:1901576;GO:0000002;GO:0006520;GO:0071704;GO:0007005;GO:0009099;GO:0009097;GO:1901566;GO:1901605;GO:0006082;GO:0009987;GO:0044281;GO:0009058;GO:0008150;GO:0008152;GO:0043436;GO:1901564;GO:0008652;GO:0006996;GO:0044238;GO:0006573;GO:0046394;GO:0016053;GO:0044237;GO:0006807;GO:1901607;GO:0009081;GO:0009082GO:0043229;GO:0043228;GO:0…	BP:isoleucine metabolic process;BP:carboxylic acid metabolic process;BP:cellular biosynthetic process;BP:cellular component organization;BP:small molecule biosynthetic process;BP:cellular component organization or biogenesis;BP:organic substance biosynthetic process;BP:mitochondrial genome maintenance;BP:cellular amino acid metabolic process;BP:organic substance metabolic process;BP:mitochondrion…	K00053	ilvC	map00770;map00290	Pantothenate and CoA biosynthesis;Valine, leucine and isoleucine biosynthesis	COG0059	E:Amino acid transport and metabolism	COG0059(Alpha-keto-beta-hydroxylacyl reductoisomerase)	PF07991.15;PF01450.22	IlvN;IlvC	Acetohydroxy acid isomeroreductase, NADPH-binding domain;Acetohydroxy acid isomeroreductase, catalytic domain	mitochondrial	4013.60791	5026.39209	4330.226563	3851.039307	3868.444336	3720.316406	4474.673828	4232.731934	4258.613281	4686.729492	4538.992188	4816.208496
KAF4507262.1	G6O67_005919	Hsp90-like protein	-	hypothetical protein G6O67_005919 [Ophiocordyceps sinensis]	GO:0035639;GO:0003674;GO:0005488;GO:0043167;GO:1901363;GO:1901265;GO:0043168;GO:0000166;GO:0016740;GO:0004673;GO:0004672;GO:0017076;GO:0140299;GO:0005524;GO:0016301;GO:0140096;GO:0036094;GO:0003824;GO:0030554;GO:0016773;GO:0000155;GO:0016775;GO:0097367;GO:0032559;GO:0016772;GO:0032555;GO:0097159;GO:0032553	MF:purine ribonucleoside triphosphate binding;MF:molecular_function;MF:binding;MF:ion binding;MF:heterocyclic compound binding;MF:nucleoside phosphate binding;MF:anion binding;MF:nucleotide binding;MF:transferase activity;MF:protein histidine kinase activity;MF:protein kinase activity;MF:purine nucleotide binding;MF:small molecule sensor activity;MF:ATP binding;MF:kinase activity;MF:catalytic act…	------	------	------	------	COG2202	T:Signal transduction mechanisms	COG2202(Histidine kinase)	PF02518.29;PF00072.27;PF08447.15;PF00512.28;PF08448.13	HATPase_c;Response_reg;PAS_3;HisKA;PAS_4	Histidine kinase-, DNA gyrase B-, and HSP90-like ATPase;Response regulator receiver domain;PAS fold;His Kinase A;PAS fold	cytoplasmic	789.9007568	698.7509766	738.0791626	786.5336914	862.6868896	871.0299072	523.6383667	502.9952087	518.3673706	1149.155273	1135.59729	1209.461914
KAF4508977.1	G6O67_005293	Thioredox_DsbH domain-containing protein	-	hypothetical protein G6O67_005293 [Ophiocordyceps sinensis]	GO:0008150;GO:0044238;GO:0005975;GO:0008152;GO:0071704	BP:biological_process;BP:primary metabolic process;BP:carbohydrate metabolic process;BP:metabolic process;BP:organic substance metabolic process	------	------	------	------	COG1331	O:Posttranslational modification, protein turnover, chaperones	COG1331(mannose-6-phosphate isomerase activity)	PF03190.18	Thioredox_DsbH	Protein of unknown function, DUF255	cytoplasmic	496.6142273	476.5325012	465.0149231	595.1188354	598.4084473	627.6955566	465.8850403	455.5196228	468.888855	560.5304565	549.2055054	555.3045044
KAF4506114.1	G6O67_006231	UDP-glucose 4-epimerase	-	hypothetical protein G6O67_006231 [Ophiocordyceps sinensis]	GO:0044238;GO:0005975;GO:0071704;GO:0005996;GO:0019318;GO:0006012;GO:0008150;GO:0044281;GO:0008152GO:0016854;GO:0016853;GO:0003824;GO:0016857;GO:0003674;GO:0003978	BP:primary metabolic process;BP:carbohydrate metabolic process;BP:organic substance metabolic process;BP:monosaccharide metabolic process;BP:hexose metabolic process;BP:galactose metabolic process;BP:biological_process;BP:small molecule metabolic process;BP:metabolic processMF:racemase and epimerase activity;MF:isomerase activity;MF:catalytic activity;MF:racemase and epimerase activity, acting on…	K01784	galE, GALE	map00520;map01250;map00052	Amino sugar and nucleotide sugar metabolism;Biosynthesis of nucleotide sugars;Galactose metabolism	COG1087	M:Cell wall/membrane/envelope biogenesis	COG1087(udp-glucose 4-epimerase)	PF01370.24;PF16363.8;PF01073.22;PF02719.18;PF04321.20;PF00106.28;PF08659.13	Epimerase;GDP_Man_Dehyd;3Beta_HSD;Polysacc_synt_2;RmlD_sub_bind;adh_short;KR	NAD dependent epimerase/dehydratase family;GDP-mannose 4,6 dehydratase;3-beta hydroxysteroid dehydrogenase/isomerase family;Polysaccharide biosynthesis protein;RmlD substrate binding domain;short chain dehydrogenase;KR domain	cytoplasmic	3740.472168	3396.033936	3660.380127	4109.923828	3919.186035	4077.987549	3760.990723	3802.47583	3835.625977	4635.475098	4758.558594	4576.109863
KAF4507637.1	G6O67_004114	CENP-V/GFA domain-containing protein	-	hypothetical protein G6O67_004114 [Ophiocordyceps sinensis]	GO:0043169;GO:0016846;GO:0016829;GO:0043167;GO:0003824;GO:0003674;GO:0005488;GO:0046872	MF:cation binding;MF:carbon-sulfur lyase activity;MF:lyase activity;MF:ion binding;MF:catalytic activity;MF:molecular_function;MF:binding;MF:metal ion binding	------	------	------	------	------	------		------	------	------	cytoplasmic	789.9771729	776.1851807	814.8870239	749.7827759	717.7318115	768.4667969	762.1616211	715.4857178	726.7669067	686.1126099	588.9678955	688.4812012
KAF4503999.1	G6O67_008623	Chitin synthase	-	hypothetical protein G6O67_008623 [Ophiocordyceps sinensis]	GO:0008152;GO:0019954;GO:0046349;GO:0043934;GO:0006807;GO:1901576;GO:0000003;GO:0071704;GO:1901073;GO:0016043;GO:0071554;GO:0071555;GO:0071840;GO:0006031;GO:0006030;GO:0006023;GO:0032502;GO:0048315;GO:0009987;GO:0030436;GO:0009059;GO:0008150;GO:0045229;GO:1901564;GO:1901566;GO:1901137;GO:1901135;GO:0009058;GO:0043170;GO:0006040;GO:0006022;GO:1901071GO:0031224;GO:0016021;GO:0016020;GO:0110165;GO:0…	BP:metabolic process;BP:asexual reproduction;BP:amino sugar biosynthetic process;BP:sporulation;BP:nitrogen compound metabolic process;BP:organic substance biosynthetic process;BP:reproduction;BP:organic substance metabolic process;BP:glucosamine-containing compound biosynthetic process;BP:cellular component organization;BP:cell wall organization or biogenesis;BP:cell wall organization;BP:cellula…	K00698	CHS1	map00520	Amino sugar and nucleotide sugar metabolism	COG1215	O:Posttranslational modification, protein turnover, chaperones	COG1215(Mitochondrial genome maintenance protein mgm101)	PF01644.20;PF08407.14;PF03142.18;PF13632.9	Chitin_synth_1;Chitin_synth_1N;Chitin_synth_2;Glyco_trans_2_3	Chitin synthase;Chitin synthase N-terminal;Chitin synthase;Glycosyl transferase family group 2	cytoplasmic	126.2634735	126.3875961	124.1081162	195.2479553	196.2193298	210.0006866	142.4612427	125.038353	148.9907532	149.6842957	163.490509	156.778244
KAF4510916.1	G6O67_002764	Chromosome transmission fidelity protein 8	-	Chromosome transmission fidelity protein 8 [Ophiocordyceps sinensis CO18] >KAF4510916.1 hypothetical protein G6O67_002764 [Ophiocordyceps sinensis]	GO:0006996;GO:0051276;GO:0009987;GO:1903047;GO:0008150;GO:0022402;GO:0016043;GO:0007064;GO:0071840;GO:0007062GO:0031390;GO:0032991;GO:0005575	BP:organelle organization;BP:chromosome organization;BP:cellular process;BP:mitotic cell cycle process;BP:biological_process;BP:cell cycle process;BP:cellular component organization;BP:mitotic sister chromatid cohesion;BP:cellular component organization or biogenesis;BP:sister chromatid cohesionCC:Ctf18 RFC-like complex;CC:macromolecular complex;CC:cellular_component	K11270	CTF8	------	------	ENOG4112B9H	S:Function unknown	ENOG4112B9H(Sister chromatid cohesion protein Ctf8)	PF09696.13	Ctf8	Ctf8	cytoplasmic	90.43440247	118.2561569	90.26598358	76.29782867	53.48246384	65.86704254	117.0976334	112.8282852	114.2882538	54.22162247	75.98160553	58.77944183
KAF4511199.1	G6O67_003018	Thioredoxin	-	hypothetical protein G6O67_003018 [Ophiocordyceps sinensis]	GO:0016787;GO:0008233;GO:0140096;GO:0003674;GO:0003824	MF:hydrolase activity;MF:peptidase activity;MF:catalytic activity, acting on a protein;MF:molecular_function;MF:catalytic activity	K22762	DESI1, PPPDE2	------	------	ENOG4111H3Z	S:Function unknown	ENOG4111H3Z(Desumoylating isopeptidase)	PF08324.14;PF05903.17;PF00085.23;PF13728.9	PUL;Peptidase_C97;Thioredoxin;TraF	PUL domain;PPPDE putative peptidase domain;Thioredoxin;F plasmid transfer operon protein	cytoplasmic	209.5238495	208.6124725	209.3002014	319.9662476	290.8555908	319.3246765	205.3283539	189.3358307	188.4525146	415.4719849	413.7392883	422.8360596
KAF4507970.1	G6O67_004412	R3H domain-containing protein	-	hypothetical protein G6O67_004412 [Ophiocordyceps sinensis]	GO:0097159;GO:0003674;GO:1901363;GO:0003676;GO:0005488	MF:organic cyclic compound binding;MF:molecular_function;MF:heterocyclic compound binding;MF:nucleic acid binding;MF:binding	------	------	------	------	ENOG4111U9N	S:Function unknown	ENOG4111U9N(cAMP-regulated phosphoprotein, 21kDa)	PF12752.10;PF01424.25	SUZ;R3H	SUZ domain;R3H domain	nuclear	122.746521	111.5905304	96.93213654	69.03085327	65.73649597	75.40338898	128.4573364	124.1360321	112.1655579	81.07659149	103.1332397	78.92943573
KAF4507301.1	G6O67_005957	PKS_ER domain-containing protein	-	hypothetical protein G6O67_005957 [Ophiocordyceps sinensis]	GO:0016491;GO:0043169;GO:0016614;GO:0016616;GO:0046914;GO:0043167;GO:0003824;GO:0003674;GO:0008270;GO:0046872;GO:0005488	MF:oxidoreductase activity;MF:cation binding;MF:oxidoreductase activity, acting on CH-OH group of donors;MF:oxidoreductase activity, acting on the CH-OH group of donors, NAD or NADP as acceptor;MF:transition metal ion binding;MF:ion binding;MF:catalytic activity;MF:molecular_function;MF:zinc ion binding;MF:metal ion binding;MF:binding	K25880	LADA	map00040	Pentose and glucuronate interconversions	COG1063	P:Inorganic ion transport and metabolism	COG1063(Sulfatase)	PF08240.15;PF00107.29	ADH_N;ADH_zinc_N	Alcohol dehydrogenase GroES-like domain;Zinc-binding dehydrogenase	cytoplasmic	1292.550659	1154.419434	1243.163574	1062.434692	1040.160034	1052.630371	1243.338989	1267.122437	1282.630493	1303.486572	1355.753784	1331.167847
KAF4511057.1	G6O67_002892	5'-3' exoribonuclease 1	-	hypothetical protein G6O67_002892 [Ophiocordyceps sinensis]	GO:0000184;GO:0019222;GO:0090304;GO:0009892;GO:1901360;GO:1901361;GO:0006139;GO:1901575;GO:0044265;GO:0010605;GO:0044260;GO:0071704;GO:0050789;GO:0065007;GO:0006401;GO:0006402;GO:0010468;GO:0016070;GO:0044238;GO:0060255;GO:0009987;GO:0006725;GO:0046700;GO:0008150;GO:0008152;GO:0048519;GO:0034655;GO:0034641;GO:0009056;GO:0009057;GO:0044248;GO:0046483;GO:0016071;GO:0044270;GO:0010629;GO:0044237;GO:…	BP:nuclear-transcribed mRNA catabolic process, nonsense-mediated decay;BP:regulation of metabolic process;BP:nucleic acid metabolic process;BP:negative regulation of metabolic process;BP:organic cyclic compound metabolic process;BP:organic cyclic compound catabolic process;BP:nucleobase-containing compound metabolic process;BP:organic substance catabolic process;BP:cellular macromolecule cataboli…	K12618	XRN1, SEP1, KEM1	map03018;map03008	RNA degradation;Ribosome biogenesis in eukaryotes	COG5049;COG5049;COG5049	A:RNA processing and modification;D:Cell cycle control, cell division, chromosome partitioning;L:Replication, recombination and repair	COG5049(5'-3' exoribonuclease); COG5049(5'-3' exoribonuclease); COG5049(5'-3' exoribonuclease)	PF17846.4;PF03159.21;PF18332.4;PF18334.4;PF18194.4;PF18129.4	XRN_M;XRN_N;XRN1_D1;XRN1_D2_D3;Xrn1_D3;SH3_12	Xrn1 helical domain;XRN 5'-3' exonuclease N-terminus;Exoribonuclease Xrn1 D1 domain;Exoribonuclease Xrn1 D2/D3 domain;Exoribonuclease 1 Domain-3;Xrn1 SH3-like domain	cytoplasmic	308.8479004	329.0594482	310.9320374	735.1080322	734.0377808	703.8034058	405.7910461	434.3976135	427.4658813	395.0232849	401.8659973	379.1299438
KAF4506866.1	G6O67_006904	40S ribosomal protein S12	-	Ribosomal protein S12e [Ophiocordyceps sinensis CO18] >KAF4506866.1 hypothetical protein G6O67_006904 [Ophiocordyceps sinensis]	GO:0044249;GO:0034641;GO:0006807;GO:0034645;GO:1901576;GO:0044271;GO:0044260;GO:0043043;GO:0071704;GO:0043604;GO:0009987;GO:0009058;GO:0009059;GO:0008150;GO:0008152;GO:1901564;GO:0044238;GO:0043603;GO:1901566;GO:0019538;GO:0044237;GO:0043170;GO:0006518;GO:0006412GO:0043232;GO:0043226;GO:0110165;GO:0005840;GO:0032991;GO:1990904;GO:0043229;GO:0005575;GO:0043228GO:0003674;GO:0005198;GO:0003735	BP:cellular biosynthetic process;BP:cellular nitrogen compound metabolic process;BP:nitrogen compound metabolic process;BP:cellular macromolecule biosynthetic process;BP:organic substance biosynthetic process;BP:cellular nitrogen compound biosynthetic process;BP:cellular macromolecule metabolic process;BP:peptide biosynthetic process;BP:organic substance metabolic process;BP:amide biosynthetic pr…	K02951	RP-S12e, RPS12	map03010	Ribosome	COG1358	S:Function unknown	COG1358(-)	PF01248.29	Ribosomal_L7Ae	Ribosomal protein L7Ae/L30e/S12e/Gadd45 family	cytoplasmic	9212.31543	9780.796875	9508.709961	6745.469238	6947.610352	7002.44043	7067.501953	7179.571289	7255.593262	8342.560547	8291.912109	8458.787109
KAF4511870.1	G6O67_001074	3-hydroxyisobutyryl-CoA hydrolase	-	hypothetical protein G6O67_001074 [Ophiocordyceps sinensis]	GO:0034440;GO:0006631;GO:0006635;GO:0019752;GO:0044248;GO:0009062;GO:0044281;GO:0044282;GO:0044242;GO:1901575;GO:0030258;GO:0016042;GO:0071704;GO:0006629;GO:0009987;GO:0032787;GO:0008150;GO:0008152;GO:0072329;GO:0043436;GO:0019395;GO:0044255;GO:0009056;GO:0044238;GO:0006082;GO:0046395;GO:0016054;GO:0044237GO:0016790;GO:0003674;GO:0003860;GO:0016787;GO:0016289;GO:0016788;GO:0003824;GO:0016853	BP:lipid oxidation;BP:fatty acid metabolic process;BP:fatty acid beta-oxidation;BP:carboxylic acid metabolic process;BP:cellular catabolic process;BP:fatty acid catabolic process;BP:small molecule metabolic process;BP:small molecule catabolic process;BP:cellular lipid catabolic process;BP:organic substance catabolic process;BP:lipid modification;BP:lipid catabolic process;BP:organic substance met…	K12663	ECH1	map04146	Peroxisome	ENOG410XTHX	I:Lipid transport and metabolism	ENOG410XTHX(Enoyl-CoA hydratase)	PF00378.23;PF16113.8	ECH_1;ECH_2	Enoyl-CoA hydratase/isomerase;Enoyl-CoA hydratase/isomerase	mitochondrial	1191.980591	1290.552734	1183.769287	1175.484863	1182.799072	1217.959473	1320.151733	1299.823364	1235.254395	353.7004395	368.5709229	327.9497681
KAF4506407.1	G6O67_006497	Ribosomal_L23eN domain-containing protein	-	hypothetical protein G6O67_006497 [Ophiocordyceps sinensis]	GO:0044249;GO:0034641;GO:0006807;GO:0034645;GO:1901576;GO:0044271;GO:0044260;GO:0043043;GO:0071704;GO:0043604;GO:0009987;GO:0009058;GO:0009059;GO:0008150;GO:0008152;GO:1901564;GO:0044238;GO:0043603;GO:1901566;GO:0019538;GO:0044237;GO:0043170;GO:0006518;GO:0006412GO:0043232;GO:0043226;GO:0110165;GO:0005840;GO:0032991;GO:1990904;GO:0043229;GO:0005575;GO:0043228GO:0003674;GO:0005198;GO:0003735	BP:cellular biosynthetic process;BP:cellular nitrogen compound metabolic process;BP:nitrogen compound metabolic process;BP:cellular macromolecule biosynthetic process;BP:organic substance biosynthetic process;BP:cellular nitrogen compound biosynthetic process;BP:cellular macromolecule metabolic process;BP:peptide biosynthetic process;BP:organic substance metabolic process;BP:amide biosynthetic pr…	K02893	RP-L23Ae, RPL23A	map03010	Ribosome	COG0089	J:Translation, ribosomal structure and biogenesis	COG0089(One of the early assembly proteins it binds 23S rRNA. One of the proteins that surrounds the polypeptide exit tunnel on the outside of the ribosome. Forms the main docking site for trigger factor binding to the ribosome (By similarity))	PF03939.16;PF00276.23	Ribosomal_L23eN;Ribosomal_L23	Ribosomal protein L23, N-terminal domain;Ribosomal protein L23	cytoplasmic	10594.24316	11245.28418	10938.73145	10576.99805	10744.17773	10868.95215	9095.921875	9358.78418	8814.865234	10124.19141	9526.925781	9656.389648
KAF4505669.1	G6O67_007592	FAS1 domain-containing protein	-	hypothetical protein G6O67_007592 [Ophiocordyceps sinensis]	------	------	------	------	------	------	ENOG410Y1DR	S:Function unknown	ENOG410Y1DR(FAS1 domain-containing protein)	------	------	------	mitochondrial	207.6922455	211.3786469	277.784668	262.7335815	246.9960632	276.0623169	107.6764145	136.7197876	121.6168594	0	0	0
KAF4504511.1	G6O67_007957	D-ser_dehydrat domain-containing protein	-	hypothetical protein G6O67_007957 [Ophiocordyceps sinensis]	GO:0003824;GO:0016829;GO:0003674	MF:catalytic activity;MF:lyase activity;MF:molecular_function	K20498	DSD1	map00470;map00260	D-Amino acid metabolism;Glycine, serine and threonine metabolism	COG3616	S:Function unknown	COG3616(MMS19 nucleotide excision repair homolog (S. cerevisiae))	PF14031.9;PF01168.23	D-ser_dehydrat;Ala_racemase_N	Putative serine dehydratase domain;Alanine racemase, N-terminal domain	cytoplasmic	1125.182007	1101.14978	1198.153442	851.855957	858.546936	866.2414551	1119.345947	1143.373779	1164.904297	1269.108398	1235.377319	1275.929443
KAF4509594.1	G6O67_003751	Heat shock factor binding protein 1	-	hypothetical protein G6O67_003751 [Ophiocordyceps sinensis]	GO:0003714;GO:0003674;GO:0003712;GO:0140110	MF:transcription corepressor activity;MF:molecular_function;MF:transcription cofactor activity;MF:transcription regulator activity	K19765	HSBP1	------	------	ENOG410Z8ZM	S:Function unknown	ENOG410Z8ZM(Heat shock factor binding protein 1)	PF06825.15	HSBP1	Heat shock factor binding protein 1	cytoplasmic	180.9365997	167.1394501	208.3286896	125.8595047	141.1351776	153.6074677	248.838913	259.1411743	251.6948242	141.8774719	129.6890869	125.9207459
KAF4507754.1	G6O67_004217	Allergen asp f 4	-	allergen Asp F4-like protein [Ophiocordyceps sinensis CO18] >KAF4507754.1 hypothetical protein G6O67_004217 [Ophiocordyceps sinensis]	GO:0005575;GO:0005576;GO:0110165GO:0019863;GO:0019865;GO:0003674;GO:0005488;GO:0044877	CC:cellular_component;CC:extracellular region;CC:cellular anatomical entityMF:IgE binding;MF:immunoglobulin binding;MF:molecular_function;MF:binding;MF:macromolecular complex binding	------	------	------	------	ENOG410Y89V	S:Function unknown	ENOG410Y89V(Allergen Asp)	------	------	------	extracellular	67.9599762	84.47854614	65.29625702	74.18236542	87.0012207	94.64291382	111.4688034	119.130867	123.5368347	103.9588699	95.6337204	99.62120819
KAF4506902.1	G6O67_006938	Sacchrp_dh_NADP domain-containing protein	-	hypothetical protein G6O67_006938 [Ophiocordyceps sinensis]	GO:0016021;GO:0005575;GO:0031224;GO:0110165GO:0003824;GO:0003674;GO:0016491	CC:integral component of membrane;CC:cellular_component;CC:intrinsic component of membrane;CC:cellular anatomical entityMF:catalytic activity;MF:molecular_function;MF:oxidoreductase activity	------	------	------	------	COG3268	S:Function unknown	COG3268(saccharopine dehydrogenase)	PF03435.21	Sacchrp_dh_NADP	Saccharopine dehydrogenase NADP binding domain	cytoplasmic	4260.895508	3773.71875	4327.149414	5861.593262	5848.646973	6176.921387	4204.00293	4303.215332	4203.106445	3464.192139	3373.85498	3417.647217
KAF4513421.1	G6O67_000694	Bromo domain-containing protein	-	hypothetical protein G6O67_000694 [Ophiocordyceps sinensis]	------	------	------	------	------	------	COG5076	K:Transcription	COG5076(Component of the Mediator complex, a coactivator involved in the regulated transcription of nearly all RNA polymerase II-dependent genes. Mediator functions as a bridge to convey information from gene-specific regulatory proteins to the basal RNA polymerase II transcription machinery. Mediator is recruited to promoters by direct interactions with regulatory proteins and serves as a scaffo…	PF00439.28	Bromodomain	Bromodomain	cytoplasmic	356.9647827	294.9533691	309.2295227	264.8319702	248.3440857	295.3740845	307.7620544	280.5530396	277.3930054	231.4461365	231.298111	182.4604492
KAF4510902.1	G6O67_002750	Mitochondrial carrier	-	Mitochondrial carrier domain protein [Ophiocordyceps sinensis CO18] >KAF4510902.1 hypothetical protein G6O67_002750 [Ophiocordyceps sinensis]	GO:0050801;GO:0042592;GO:0055072;GO:0055076;GO:0098771;GO:0046916;GO:0016043;GO:0065007;GO:0007005;GO:0065008;GO:0071840;GO:0019725;GO:0006996;GO:0006879;GO:0006875;GO:0009987;GO:0006873;GO:0008150;GO:0030003;GO:0055065;GO:0055080;GO:0000002;GO:0055082;GO:0048878GO:0031224;GO:0031090;GO:0016021;GO:0016020;GO:0110165;GO:0031966;GO:0019866;GO:0005575;GO:0005743GO:0015932;GO:0015216;GO:0015605;GO:00…	BP:ion homeostasis;BP:homeostatic process;BP:iron ion homeostasis;BP:transition metal ion homeostasis;BP:inorganic ion homeostasis;BP:cellular transition metal ion homeostasis;BP:cellular component organization;BP:biological regulation;BP:mitochondrion organization;BP:regulation of biological quality;BP:cellular component organization or biogenesis;BP:cellular homeostasis;BP:organelle organizatio…	------	------	------	------	ENOG410Y240	S:Function unknown	ENOG410Y240(solute carrier family 25 (mitochondrial carrier, glutamate), member 22)	PF00153.30	Mito_carr	Mitochondrial carrier protein	cytoplasmic	791.7692871	756.6787109	757.5328369	1127.318604	1083.353638	1153.23584	971.5534058	943.5823975	920.6957397	1131.226318	1145.777832	1127.446289
KAF4504472.1	G6O67_007922	Glyco_hydro_3 domain-containing protein	-	hypothetical protein G6O67_007922 [Ophiocordyceps sinensis]	GO:0044238;GO:1901575;GO:0005975;GO:0005976;GO:0016052;GO:0043170;GO:0071704;GO:0008150;GO:0008152;GO:0000272;GO:0009056;GO:0009057GO:0016787;GO:0016798;GO:0003824;GO:0004553;GO:0003674	BP:primary metabolic process;BP:organic substance catabolic process;BP:carbohydrate metabolic process;BP:polysaccharide metabolic process;BP:carbohydrate catabolic process;BP:macromolecule metabolic process;BP:organic substance metabolic process;BP:biological_process;BP:metabolic process;BP:polysaccharide catabolic process;BP:catabolic process;BP:macromolecule catabolic processMF:hydrolase activi…	K01207	nagZ	map00520;map01501;map00531	Amino sugar and nucleotide sugar metabolism;beta-Lactam resistance;Glycosaminoglycan degradation	COG1472	C:Energy production and conversion	COG1472(Phosphoenolpyruvate Carboxylase)	PF00933.24	Glyco_hydro_3	Glycosyl hydrolase family 3 N terminal domain	cytoplasmic	2442.171875	2523.384766	2514.666748	2354.847168	2351.495361	2351.356201	3086.121826	3094.465088	2994.775146	3078.986084	3028.876465	3166.006592
KAF4509811.1	G6O67_003948	Uracil phosphoribosyltransferase	-	hypothetical protein G6O67_003948 [Ophiocordyceps sinensis]	GO:0003824;GO:0016740;GO:0003674;GO:0016757	MF:catalytic activity;MF:transferase activity;MF:molecular_function;MF:transferase activity, transferring glycosyl groups	K00761	upp, UPRT	map00240;map01232	Pyrimidine metabolism;Nucleotide metabolism	COG0035	S:Function unknown	COG0035(Scp-like extracellular)	PF14681.9	UPRTase	Uracil phosphoribosyltransferase	cytoplasmic	1196.208252	1214.229858	1466.75	1291.585815	1390.209351	1570.056763	912.4840698	1056.27417	953.6599731	883.7885132	958.9996338	996.296936
KAF4506862.1	G6O67_006900	TRUD domain-containing protein	-	hypothetical protein G6O67_006900 [Ophiocordyceps sinensis]	GO:0009451;GO:0090304;GO:0034641;GO:0006807;GO:0001522;GO:1901360;GO:0006139;GO:0071704;GO:0009987;GO:0006725;GO:0043412;GO:0008150;GO:0008152;GO:0046483;GO:0016070;GO:0044238;GO:0044237;GO:0043170GO:0003674;GO:0005488;GO:0003676;GO:0016866;GO:1901363;GO:0009982;GO:0003824;GO:0016853;GO:0097159;GO:0003723	BP:RNA modification;BP:nucleic acid metabolic process;BP:cellular nitrogen compound metabolic process;BP:nitrogen compound metabolic process;BP:pseudouridine synthesis;BP:organic cyclic compound metabolic process;BP:nucleobase-containing compound metabolic process;BP:organic substance metabolic process;BP:cellular process;BP:cellular aromatic compound metabolic process;BP:macromolecule modificati…	K06176	truD, PUS7	------	------	COG0585	S:Function unknown	COG0585(Responsible for synthesis of pseudouridine from uracil- 13 in transfer RNAs (By similarity))	PF01142.21	TruD	tRNA pseudouridine synthase D	mitochondrial	190.1938477	237.3826447	195.6409302	167.4948578	192.6620941	170.0288391	162.1243744	165.1627808	162.1062012	183.4198608	154.6339722	172.4560242
KAF4506900.1	G6O67_006936	PHD and RING finger domain-containing protein	-	hypothetical protein G6O67_006936 [Ophiocordyceps sinensis]	GO:0044248;GO:0006807;GO:0043632;GO:1901575;GO:0044265;GO:0044260;GO:0032446;GO:0070647;GO:0071704;GO:0006508;GO:0044238;GO:0009987;GO:0019941;GO:0043412;GO:0036211;GO:0008150;GO:0008152;GO:0009056;GO:0009057;GO:0051603;GO:1901564;GO:0019538;GO:0044237;GO:0043170;GO:0016567;GO:0006511GO:0043229;GO:0043226;GO:0110165;GO:0005840;GO:0043232;GO:0005575;GO:0043228GO:0003674;GO:0005488;GO:0043169;GO:00…	BP:cellular catabolic process;BP:nitrogen compound metabolic process;BP:modification-dependent macromolecule catabolic process;BP:organic substance catabolic process;BP:cellular macromolecule catabolic process;BP:cellular macromolecule metabolic process;BP:protein modification by small protein conjugation;BP:protein modification by small protein conjugation or removal;BP:organic substance metabol…	------	------	------	------	ENOG410YZAI;ENOG4111MX2	S:Function unknown;	ENOG410YZAI(PHD and ring finger domains 1); ENOG4111MX2(PHD and RING finger)	PF12678.10;PF00628.32;PF13831.9;PF13639.9	zf-rbx1;PHD;PHD_2;zf-RING_2	RING-H2 zinc finger domain;PHD-finger;PHD-finger;Ring finger domain	cytoplasmic	103.762558	117.2449036	117.8554077	91.93340302	111.2907333	101.1824036	41.39642715	89.22874451	93.10553741	79.51017761	67.45249939	67.34214783
KAF4504733.1	G6O67_008142	DRBM domain-containing protein	-	hypothetical protein G6O67_008142 [Ophiocordyceps sinensis]	GO:0032991;GO:0005840;GO:0043232;GO:1990904;GO:0005575;GO:0043229;GO:0043228;GO:0043226;GO:0110165	CC:macromolecular complex;CC:ribosome;CC:intracellular non-membrane-bounded organelle;CC:ribonucleoprotein complex;CC:cellular_component;CC:intracellular organelle;CC:non-membrane-bounded organelle;CC:organelle;CC:cellular anatomical entity	------	------	------	------	ENOG4112AI7	S:Function unknown	ENOG4112AI7(-)	------	------	------	cytoplasmic	2664.880127	1681.125	2211.88208	2487.550049	2396.463867	2829.170654	1940.411987	1781.900513	1994.938232	3859.641602	3970.462891	4487.885254
KAF4509783.1	G6O67_003921	Histone deacetylase	-	histone deacetylase phd1 [Ophiocordyceps sinensis CO18] >KAF4509783.1 hypothetical protein G6O67_003921 [Ophiocordyceps sinensis]	GO:0019222;GO:0006476;GO:0050789;GO:0006807;GO:0098732;GO:0071840;GO:0006325;GO:0016043;GO:0016575;GO:0071704;GO:0065007;GO:0016570;GO:0010468;GO:0035601;GO:0060255;GO:0009987;GO:0043412;GO:0036211;GO:0008150;GO:0008152;GO:0044238;GO:1901564;GO:0019538;GO:0043170GO:0043229;GO:0043227;GO:0043226;GO:0005634;GO:0110165;GO:0043231;GO:0005575GO:0003674;GO:0005488;GO:0043169;GO:0004407;GO:0043167;GO:00…	BP:regulation of metabolic process;BP:protein deacetylation;BP:regulation of biological process;BP:nitrogen compound metabolic process;BP:macromolecule deacylation;BP:cellular component organization or biogenesis;BP:chromatin organization;BP:cellular component organization;BP:histone deacetylation;BP:organic substance metabolic process;BP:biological regulation;BP:histone modification;BP:regulatio…	K11483	HOS2	------	------	COG0123	S:Function unknown	COG0123(Solute carrier family 25 member)	PF00850.22	Hist_deacetyl	Histone deacetylase domain	cytoplasmic	98.94015503	0	91.94247437	135.7109985	114.3051834	131.570694	80.63980103	103.7171097	89.46463013	143.5615692	29.59622192	111.7930145
KAF4507804.1	G6O67_004265	Precorrin-2 dehydrogenase	-	hypothetical protein G6O67_004265 [Ophiocordyceps sinensis]	GO:0006778;GO:0006779;GO:0046156;GO:0044249;GO:0034641;GO:0006807;GO:1901362;GO:1901360;GO:1901576;GO:0042440;GO:0006783;GO:0071704;GO:0033014;GO:0019354;GO:0033013;GO:0018130;GO:0042168;GO:0009987;GO:0006725;GO:0009058;GO:0008150;GO:0008152;GO:0044271;GO:0046148;GO:0046483;GO:1901564;GO:1901566;GO:0044237;GO:0019438GO:0003674;GO:0016491;GO:0016628;GO:0016627;GO:0004325;GO:0003824;GO:0043115;GO:0…	BP:porphyrin-containing compound metabolic process;BP:porphyrin-containing compound biosynthetic process;BP:siroheme metabolic process;BP:cellular biosynthetic process;BP:cellular nitrogen compound metabolic process;BP:nitrogen compound metabolic process;BP:organic cyclic compound biosynthetic process;BP:organic cyclic compound metabolic process;BP:organic substance biosynthetic process;BP:pigmen…	K02304	MET8	map00860;map01240	Porphyrin metabolism;Biosynthesis of cofactors	COG1648	H:Coenzyme transport and metabolism	COG1648(Multifunctional enzyme that catalyzes the SAM-dependent methylation of uroporphyrinogen III at position C-2 and C-7 to form precorrin-2 and then position C-12 or C-18 to form trimethylpyrrocorphin 2. It also catalyzes the conversion of precorrin-2 into siroheme. This reaction consists of the NAD- dependent oxidation of precorrin-2 into sirohydrochlorin and its subsequent ferrochelation in…	PF13241.9;PF14823.9;PF14824.9	NAD_binding_7;Sirohm_synth_C;Sirohm_synth_M	Putative NA;Sirohaem biosynthesis protein C-terminal;Sirohaem biosynthesis protein central	mitochondrial	361.6152954	390.8558655	394.1920776	477.9475098	466.1960754	510.1289063	379.039917	394.3079224	387.2684326	504.9244995	499.2768555	494.3661194
KAF4505554.1	G6O67_007489	Vacuolar protein sorting-associated protein 28	-	vacuolar protein sorting-associated protein Vps28 [Ophiocordyceps sinensis CO18] >KAF4505554.1 hypothetical protein G6O67_007489 [Ophiocordyceps sinensis]	GO:0032511;GO:0015931;GO:0008104;GO:0006612;GO:0006862;GO:0072666;GO:0072665;GO:0006820;GO:1901264;GO:0070727;GO:0006886;GO:0015865;GO:0071705;GO:0045324;GO:0071985;GO:0071702;GO:1904669;GO:0032509;GO:0033036;GO:0043328;GO:0009987;GO:0015868;GO:0072594;GO:0006811;GO:0006810;GO:0015711;GO:0006623;GO:0006605;GO:0045184;GO:0033365;GO:0008150;GO:0072657;GO:0051649;GO:0051668;GO:0051234;GO:0051179;GO:…	BP:late endosome to vacuole transport via multivesicular body sorting pathway;BP:nucleobase-containing compound transport;BP:protein localization;BP:protein targeting to membrane;BP:nucleotide transport;BP:establishment of protein localization to vacuole;BP:protein localization to vacuole;BP:anion transport;BP:carbohydrate derivative transport;BP:cellular macromolecule localization;BP:intracellul…	K12184	VPS28	map04144	Endocytosis	ENOG4111IQ4	U:Intracellular trafficking, secretion, and vesicular transport	ENOG4111IQ4(Vacuolar protein sorting-associated protein)	PF03997.15	VPS28	VPS28 protein	cytoplasmic	184.3819427	180.9359131	236.4151154	136.251358	123.2135391	134.1112976	194.6785126	194.611557	182.7979431	193.2959137	148.5861359	152.5933533
KAF4511304.1	G6O67_003113	Mitochondrial export translocase Oxa1	-	hypothetical protein G6O67_003113 [Ophiocordyceps sinensis]	GO:0031968;GO:0031090;GO:0016021;GO:0016020;GO:0019867;GO:0031966;GO:0005575;GO:0005741;GO:0031224;GO:0098588;GO:0110165GO:0140104;GO:0032977;GO:0003674	CC:organelle outer membrane;CC:organelle membrane;CC:integral component of membrane;CC:membrane;CC:outer membrane;CC:mitochondrial membrane;CC:cellular_component;CC:mitochondrial outer membrane;CC:intrinsic component of membrane;CC:bounding membrane of organelle;CC:cellular anatomical entityMF:molecular carrier activity;MF:membrane insertase activity;MF:molecular_function	K03217	yidC, spoIIIJ, OXA1, ccfA	map03060	Protein export	COG0706	U:Intracellular trafficking, secretion, and vesicular transport	COG0706(Required for the insertion and or proper folding and or complex formation of integral membrane proteins into the membrane. Involved in integration of membrane proteins that insert both dependently and independently of the Sec translocase complex, as well as at least some lipoproteins)	PF02096.23	60KD_IMP	60Kd inner membrane protein	mitochondrial	143.5245209	110.3866272	172.0392303	93.47895813	91.01892853	83.6005249	138.234787	128.6796112	133.4887543	92.8210907	100.2810211	115.3033752
KAF4504533.1	G6O67_007977	Threonine synthase	-	threonine synthase [Ophiocordyceps sinensis CO18] >KAF4504533.1 hypothetical protein G6O67_007977 [Ophiocordyceps sinensis]	GO:0006807;GO:0008150;GO:0008152	BP:nitrogen compound metabolic process;BP:biological_process;BP:metabolic process	K01733	thrC	map00750;map00260	Vitamin B6 metabolism;Glycine, serine and threonine metabolism	COG0498	E:Amino acid transport and metabolism	COG0498(threonine synthase)	PF14821.9;PF00291.28	Thr_synth_N;PALP	Threonine synthase N terminus;Pyridoxal-phosphate dependent enzyme	cytoplasmic	993.3326416	928.3545532	876.4896851	1143.05127	1148.881226	1123.425537	1043.444458	993.9996338	978.6182861	1330.063599	1255.553833	1292.179077
KAF4507627.1	G6O67_004106	P-loop containing nucleoside triphosphate hydrolase protein	-	Myosin head, motor domain protein [Ophiocordyceps sinensis CO18] >KAF4507627.1 hypothetical protein G6O67_004106 [Ophiocordyceps sinensis]	GO:0016310;GO:0019752;GO:0090304;GO:0006807;GO:0044281;GO:0034660;GO:0071840;GO:0006139;GO:0006520;GO:0016043;GO:0071704;GO:0006082;GO:0006364;GO:0016070;GO:0034470;GO:0009987;GO:0006725;GO:0008150;GO:0008152;GO:0043436;GO:1901564;GO:0034641;GO:0046483;GO:0006996;GO:0044238;GO:0016072;GO:0044237;GO:0043170;GO:0006796;GO:0006793;GO:1901360;GO:0006396GO:0043229;GO:0043227;GO:0043226;GO:0005737;GO:0…	BP:phosphorylation;BP:carboxylic acid metabolic process;BP:nucleic acid metabolic process;BP:nitrogen compound metabolic process;BP:small molecule metabolic process;BP:ncRNA metabolic process;BP:cellular component organization or biogenesis;BP:nucleobase-containing compound metabolic process;BP:cellular amino acid metabolic process;BP:cellular component organization;BP:organic substance metabolic…	K10357	MYO5	------	------	COG5022	S:Function unknown	COG5022(RPEL repeat protein)	PF00063.24;PF01843.22;PF00612.30	Myosin_head;DIL;IQ	Myosin head;DIL domain;IQ calmodulin-binding motif	cytoplasmic	68.62364197	62.25788879	71.21733093	128.0051117	137.7627106	122.1128159	46.06681061	46.95469666	44.72219467	119.9886627	112.8490448	105.8899078
KAF4509692.1	G6O67_003835	AMPKBI domain-containing protein	-	hypothetical protein G6O67_003835 [Ophiocordyceps sinensis]	GO:0019220;GO:0019222;GO:0016310;GO:0031323;GO:0051338;GO:0050789;GO:0080090;GO:0043549;GO:0051246;GO:0065007;GO:0031399;GO:0065009;GO:0060255;GO:0045859;GO:0050794;GO:0051174;GO:0008150;GO:0051171;GO:0008152;GO:0042325;GO:0050790;GO:0044237;GO:0006796;GO:0006793;GO:0009987;GO:0001932;GO:0007165GO:1990234;GO:0005737;GO:1902911;GO:0110165;GO:0031588;GO:1902494;GO:0061695;GO:0032991;GO:0005575GO:00…	BP:regulation of phosphate metabolic process;BP:regulation of metabolic process;BP:phosphorylation;BP:regulation of cellular metabolic process;BP:regulation of transferase activity;BP:regulation of biological process;BP:regulation of primary metabolic process;BP:regulation of kinase activity;BP:regulation of protein metabolic process;BP:biological regulation;BP:regulation of protein modification …	------	------	------	------	ENOG410XRB3	S:Function unknown	ENOG410XRB3(Protein kinase, AMP-activated, beta)	PF04739.18;PF16561.8	AMPKBI;AMPK1_CBM	5'-AMP-activated protein kinase beta subunit, interaction domain;Glycogen recognition site of AMP-activated protein kinase	cytoplasmic	532.0140991	498.1803589	500.8185425	437.6813354	450.566803	442.9543457	612.2572632	633.9503784	586.7319946	491.7070618	489.9420471	515.4874878
KAF4509509.1	G6O67_003679	EKC/KEOPS complex subunit BUD32	-	Kinase-associated endopeptidase 1, Bud32 [Ophiocordyceps sinensis CO18] >KAF4509509.1 hypothetical protein G6O67_003679 [Ophiocordyceps sinensis]	GO:0016310;GO:0034641;GO:0006807;GO:0034660;GO:0034470;GO:1901360;GO:0006139;GO:0090304;GO:0006399;GO:0071704;GO:0006468;GO:0008033;GO:0006725;GO:0009987;GO:0043412;GO:0036211;GO:0008150;GO:0008152;GO:0046483;GO:0016070;GO:0044238;GO:1901564;GO:0044237;GO:0043170;GO:0019538;GO:0006796;GO:0006793;GO:0006396GO:0000781;GO:0110165;GO:0098687;GO:0005575GO:0035639;GO:0032553;GO:0003674;GO:0005488;GO:00…	BP:phosphorylation;BP:cellular nitrogen compound metabolic process;BP:nitrogen compound metabolic process;BP:ncRNA metabolic process;BP:ncRNA processing;BP:organic cyclic compound metabolic process;BP:nucleobase-containing compound metabolic process;BP:nucleic acid metabolic process;BP:tRNA metabolic process;BP:organic substance metabolic process;BP:protein phosphorylation;BP:tRNA processing;BP:c…	K08851	TP53RK, PRPK, BUD32	------	------	COG3642	T:Signal transduction mechanisms	COG3642(Required for the formation of a threonylcarbamoyl group on adenosine at position 37 (t(6)A37) in tRNAs that read codons beginning with adenine (By similarity))	PF00069.28;PF01636.26;PF03109.19;PF06293.17	Pkinase;APH;ABC1;Kdo	Protein kinase domain;Phosphotransferase enzyme family;ABC1 atypical kinase-like domain;Lipopolysaccharide kinase	cytoplasmic	260.3769226	217.4424591	241.5748138	230.6586304	216.8955688	252.7064667	285.8630066	274.580719	292.7864685	264.8156128	248.3845062	244.4911499
KAF4507313.1	G6O67_005966	N2227 domain-containing protein	-	hypothetical protein G6O67_005966 [Ophiocordyceps sinensis]	GO:0008757;GO:0003824;GO:0016740;GO:0016741;GO:0003674;GO:0008168	MF:S-adenosylmethionine-dependent methyltransferase activity;MF:catalytic activity;MF:transferase activity;MF:transferase activity, transferring one-carbon groups;MF:molecular_function;MF:methyltransferase activity	------	------	------	------	ENOG410Z0B7	S:Function unknown	ENOG410Z0B7(Conserved hypothetical, protein)	PF07942.15	CARME	Carnosine N-methyltransferase	extracellular	125.3281326	108.6232071	109.5438309	186.9449463	190.9992523	176.8840485	128.312973	122.5113983	136.0112915	89.20188141	108.3157196	107.7703629
KAF4506906.1	G6O67_006941	Bleomycin resistance protein	-	glyoxalase/bleomycin resistance protein/dioxygenase [Ophiocordyceps sinensis CO18] >KAF4506906.1 hypothetical protein G6O67_006941 [Ophiocordyceps sinensis]	GO:0046677;GO:0050896;GO:0008150;GO:0042221GO:0003674;GO:0051213;GO:0003824;GO:0016491	BP:response to antibiotic;BP:response to stimulus;BP:biological_process;BP:response to chemicalMF:molecular_function;MF:dioxygenase activity;MF:catalytic activity;MF:oxidoreductase activity	------	------	------	------	ENOG4111XCU	S:Function unknown	ENOG4111XCU(glyoxalase bleomycin resistance protein dioxygenase)	PF19581.2	Glyoxalase_7	Glyoxalase superfamily protein	cytoplasmic	299.290741	262.9723816	271.5289001	273.2189331	299.5878296	283.0651245	473.7094116	433.4078674	449.3792725	447.9172058	493.6222839	441.3704224
KAF4506309.1	G6O67_006407	MFS domain-containing protein	-	membrane transporter [Ophiocordyceps sinensis CO18] >KAF4506309.1 hypothetical protein G6O67_006407 [Ophiocordyceps sinensis]	GO:0016021;GO:0005575;GO:0110165;GO:0031224GO:0005215;GO:0022857;GO:0003674	CC:integral component of membrane;CC:cellular_component;CC:cellular anatomical entity;CC:intrinsic component of membraneMF:transporter activity;MF:transmembrane transporter activity;MF:molecular_function	------	------	------	------	ENOG410ZVDQ	G:Carbohydrate transport and metabolism	ENOG410ZVDQ(SV2 related protein homolog)	PF07690.19;PF00083.27	MFS_1;Sugar_tr	Major Facilitator Superfamily;Sugar	Golgi apparatus	20.0181427	0	0	21.06503487	42.35986328	47.45772552	0	31.10305405	23.81748962	69.68482971	17.86507797	21.88303375
KAF4508496.1	G6O67_004863	Ribosomal_S10 domain-containing protein	-	Ribosomal protein S10 [Ophiocordyceps sinensis CO18] >KAF4508496.1 hypothetical protein G6O67_004863 [Ophiocordyceps sinensis]	GO:0044249;GO:0034641;GO:0006807;GO:0034645;GO:1901576;GO:0044271;GO:0044260;GO:0043043;GO:0071704;GO:0043604;GO:0009987;GO:0009058;GO:0009059;GO:0008150;GO:0008152;GO:1901564;GO:0044238;GO:0043603;GO:1901566;GO:0019538;GO:0044237;GO:0043170;GO:0006518;GO:0006412GO:0015935;GO:0044391;GO:0032991;GO:1990904;GO:0005575GO:0003674;GO:0005488;GO:1901363;GO:0005198;GO:0003735;GO:0003676;GO:0097159;GO:00…	BP:cellular biosynthetic process;BP:cellular nitrogen compound metabolic process;BP:nitrogen compound metabolic process;BP:cellular macromolecule biosynthetic process;BP:organic substance biosynthetic process;BP:cellular nitrogen compound biosynthetic process;BP:cellular macromolecule metabolic process;BP:peptide biosynthetic process;BP:organic substance metabolic process;BP:amide biosynthetic pr…	K02969	RP-S20e, RPS20	map03010	Ribosome	COG0051	J:Translation, ribosomal structure and biogenesis	COG0051(tRNA binding)	PF00338.25	Ribosomal_S10	Ribosomal protein S10p/S20e	cytoplasmic	5335.851074	4888.771973	5618.943359	5669.285156	5792.808105	6243.29248	6367.396973	6320.047852	6547.575684	5541.051758	5583.564941	5262.939453
KAF4507159.1	G6O67_005826	Hypoxia up-regulated 1	-	heat shock protein 70-like protein [Ophiocordyceps sinensis CO18] >KAF4507159.1 hypothetical protein G6O67_005826 [Ophiocordyceps sinensis]	GO:0016021;GO:0031224;GO:0005575;GO:0110165GO:0035639;GO:0003674;GO:0005488;GO:0043167;GO:1901363;GO:1901265;GO:0043168;GO:0000166;GO:0017076;GO:0005524;GO:0036094;GO:0030554;GO:0097367;GO:0097159;GO:0044183;GO:0032559;GO:0032555;GO:0032553	CC:integral component of membrane;CC:intrinsic component of membrane;CC:cellular_component;CC:cellular anatomical entityMF:purine ribonucleoside triphosphate binding;MF:molecular_function;MF:binding;MF:ion binding;MF:heterocyclic compound binding;MF:nucleoside phosphate binding;MF:anion binding;MF:nucleotide binding;MF:purine nucleotide binding;MF:ATP binding;MF:small molecule binding;MF:adenyl n…	K09486	HYOU1	map04141	Protein processing in endoplasmic reticulum	COG0443	A:RNA processing and modification	COG0443(cell division cycle 40 homolog (S. cerevisiae))	PF00012.23	HSP70	Hsp70 protein	ER	1412.054199	1456.502563	1524.67041	1270.623657	1282.861694	1346.192871	1580.967407	1633.456787	1611.93396	1473.119263	1460.784912	1519.657959
KAF4509804.1	G6O67_003941	Calmodulin	-	calmodulin [Chaetomium globosum CBS 148.51] >XP_001912045.1 uncharacterized protein PODANS_2_12290 [Podospora anserina S mat+] >XP_003000158.1 calmodulin [Verticillium alfalfae VaMs.102] >XP_003047731.1 uncharacterized protein NECHADRAFT_72399 [Fusarium vanettenii 77-13-4] >XP_003343807.1 putative calmodulin protein (CaM) [Sordaria macrospora k-hell] >XP_003649609.1 uncharacterized protein THITE_…	GO:0019722;GO:0009987;GO:0007165;GO:0065007;GO:0019932;GO:0008150;GO:0035556;GO:0050789;GO:0050794GO:0043169;GO:0043167;GO:0003674;GO:0005488;GO:0046872;GO:0005509	BP:calcium-mediated signaling;BP:cellular process;BP:signal transduction;BP:biological regulation;BP:second-messenger-mediated signaling;BP:biological_process;BP:intracellular signal transduction;BP:regulation of biological process;BP:regulation of cellular processMF:cation binding;MF:ion binding;MF:molecular_function;MF:binding;MF:metal ion binding;MF:calcium ion binding	K02183	CALM	map04070	Phosphatidylinositol signaling system	COG5126	S:Function unknown	COG5126(Protein of unknown function (DUF3602))	PF00036.35;PF13499.9;PF13833.9;PF13405.9;PF13202.9;PF14658.9;PF12763.10;PF10591.12;PF03672.16	EF-hand_1;EF-hand_7;EF-hand_8;EF-hand_6;EF-hand_5;EF-hand_9;EF-hand_4;SPARC_Ca_bdg;UPF0154	EF hand;EF-hand domain pair;EF-hand domain pair;EF-hand domain;EF hand;EF-hand domain;Cytoskeletal-regulatory complex EF hand;Secreted protein acidic and rich in cysteine Ca binding region;Uncharacterised protein family	cytoplasmic	9379.068359	8078.838867	8603.484375	8347.079102	8197.681641	8123.76416	11895.67285	11239.37598	11913.3457	10493.86914	10775.96875	10996.62109
KAF4513617.1	G6O67_000866	C2H2-type domain-containing protein	-	hypothetical protein G6O67_000866 [Ophiocordyceps sinensis]	GO:0090304;GO:0034641;GO:0006807;GO:0044237;GO:1901360;GO:0006139;GO:0071704;GO:0008380;GO:0016071;GO:0009987;GO:0006725;GO:0000375;GO:0000377;GO:0008150;GO:0008152;GO:0046483;GO:0016070;GO:0044238;GO:0000398;GO:0043170;GO:0006396;GO:0006397GO:0032991;GO:1990904;GO:0005575;GO:0005681GO:0005488;GO:0003674;GO:0003676;GO:1901363;GO:0046914;GO:0008270;GO:0043167;GO:0043169;GO:0046872;GO:0097159	BP:nucleic acid metabolic process;BP:cellular nitrogen compound metabolic process;BP:nitrogen compound metabolic process;BP:cellular metabolic process;BP:organic cyclic compound metabolic process;BP:nucleobase-containing compound metabolic process;BP:organic substance metabolic process;BP:RNA splicing;BP:mRNA metabolic process;BP:cellular process;BP:cellular aromatic compound metabolic process;BP…	K12848	SNU23	map03040	Spliceosome	ENOG4111GW4	S:Function unknown	ENOG4111GW4(Zinc finger, matrin-type)	PF12171.11;PF12874.10	zf-C2H2_jaz;zf-met	Zinc-finger double-stranded RNA-binding;Zinc-finger of C2H2 type	nuclear	70.61764526	70.09563446	77.33524323	79.67962646	72.42861938	64.40337372	98.17494965	93.58252716	94.27249146	84.94837952	73.75705719	75.15706635
KAF4507099.1	G6O67_005773	GTP-binding protein ypt1	-	hypothetical protein G6O67_005773 [Ophiocordyceps sinensis]	GO:0035639;GO:0003674;GO:0005488;GO:0043167;GO:1901363;GO:1901265;GO:0043168;GO:0019001;GO:0000166;GO:0032561;GO:0017076;GO:0005525;GO:0016787;GO:0003924;GO:0017111;GO:0036094;GO:0003824;GO:0016818;GO:0097367;GO:0097159;GO:0016817;GO:0016462;GO:0032555;GO:0032553	MF:purine ribonucleoside triphosphate binding;MF:molecular_function;MF:binding;MF:ion binding;MF:heterocyclic compound binding;MF:nucleoside phosphate binding;MF:anion binding;MF:guanyl nucleotide binding;MF:nucleotide binding;MF:guanyl ribonucleotide binding;MF:purine nucleotide binding;MF:GTP binding;MF:hydrolase activity;MF:GTPase activity;MF:nucleoside-triphosphatase activity;MF:small molecul…	K07874	RAB1A	------	------	ENOG410XQN5	S:Function unknown	ENOG410XQN5(member RAS oncogene family)	PF00071.25;PF08477.16;PF00025.24	Ras;Roc;Arf	Ras family;Ras of Complex, Roc, domain of DAPkinase;ADP-ribosylation factor family	cytoplasmic	5187.727539	4434.28125	5236.20752	6825.407715	6924.331543	7918.495605	5790.645508	5735.47998	5816.28418	5234.11084	5520.70459	5510.29248
KAF4504180.1	G6O67_008367	FAD_binding_3 domain-containing protein	-	hypothetical protein G6O67_008367 [Ophiocordyceps sinensis]	GO:0044550;GO:0019748;GO:0009058;GO:0008150;GO:0008152GO:0031224;GO:0016021;GO:0110165;GO:0005575GO:0004497;GO:0003674;GO:0005488;GO:0043167;GO:1901363;GO:1901265;GO:0016491;GO:0043168;GO:0050660;GO:0000166;GO:0071949;GO:0036094;GO:0003824;GO:0097159	BP:secondary metabolite biosynthetic process;BP:secondary metabolic process;BP:biosynthetic process;BP:biological_process;BP:metabolic processCC:intrinsic component of membrane;CC:integral component of membrane;CC:cellular anatomical entity;CC:cellular_componentMF:monooxygenase activity;MF:molecular_function;MF:binding;MF:ion binding;MF:heterocyclic compound binding;MF:nucleoside phosphate bindin…	------	------	------	------	COG0654	U:Intracellular trafficking, secretion, and vesicular transport	COG0654(mitochondrial import inner membrane translocase, subunit)	PF01494.22	FAD_binding_3	FAD binding domain	peroxisomal	131.4785461	119.427269	116.8153687	84.72184753	117.8134308	115.8945694	134.36409	139.9086151	163.7637329	71.31828308	72.38076782	79.16661072
KAF4509801.1	G6O67_003939	Amino-acid acetyltransferase, mitochondrial	-	hypothetical protein G6O67_003939 [Ophiocordyceps sinensis]	GO:0009064;GO:0019752;GO:0044249;GO:0006807;GO:0044281;GO:0044283;GO:1901576;GO:0006520;GO:0006526;GO:0006525;GO:0071704;GO:1901605;GO:1901607;GO:0044238;GO:0009987;GO:0009058;GO:0008150;GO:0008152;GO:0043436;GO:0008652;GO:1901564;GO:1901566;GO:0006082;GO:0046394;GO:0016053;GO:0044237;GO:0009084GO:0005739;GO:0043229;GO:0043227;GO:0043226;GO:0043231;GO:0005575;GO:0110165GO:0003674;GO:0008080;GO:00…	BP:glutamine family amino acid metabolic process;BP:carboxylic acid metabolic process;BP:cellular biosynthetic process;BP:nitrogen compound metabolic process;BP:small molecule metabolic process;BP:small molecule biosynthetic process;BP:organic substance biosynthetic process;BP:cellular amino acid metabolic process;BP:arginine biosynthetic process;BP:arginine metabolic process;BP:organic substance…	K00618	ARG2	map00220	Arginine biosynthesis	COG5630	E:Amino acid transport and metabolism	COG5630(N-acetylglutamate synthase involved in arginine biosynthesis (By similarity))	PF04768.16	NAT	NAT, N-acetyltransferase, of N-acetylglutamate synthase	mitochondrial	161.9246521	209.795105	157.1154785	237.284729	214.2504425	218.3086853	174.8034363	195.2428284	132.9638519	486.3365784	507.4898682	438.8071289
KAF4505499.1	G6O67_007442	Peptidyl-prolyl cis-trans isomerase	-	cyclophilin, mitochondrial form [Ophiocordyceps sinensis CO18] >KAF4505499.1 hypothetical protein G6O67_007442 [Ophiocordyceps sinensis]	GO:0044238;GO:0000413;GO:1901564;GO:0018208;GO:0019538;GO:0006807;GO:0009987;GO:0018193;GO:0043170;GO:0071704;GO:0043412;GO:0036211;GO:0008150;GO:0008152;GO:0006457GO:0003755;GO:0003824;GO:0140096;GO:0016859;GO:0003674;GO:0016853	BP:primary metabolic process;BP:protein peptidyl-prolyl isomerization;BP:organonitrogen compound metabolic process;BP:peptidyl-proline modification;BP:protein metabolic process;BP:nitrogen compound metabolic process;BP:cellular process;BP:peptidyl-amino acid modification;BP:macromolecule metabolic process;BP:organic substance metabolic process;BP:macromolecule modification;BP:protein modification…	K01802	E5.2.1.8	------	------	COG0652	S:Function unknown	COG0652(Conserved hypothetical, protein)	PF00160.24	Pro_isomerase	Cyclophilin type peptidyl-prolyl cis-trans isomerase/CLD	cytoplasmic	23438.74805	21016.62305	22771.37695	22952.97852	22129.47852	21986.3418	23154.07031	22752.93164	22004.79883	31971.58789	31846.36719	31184.96094
KAF4509332.1	G6O67_005596	NAD(P)-binding protein	-	NAD(P)-binding domain protein [Ophiocordyceps sinensis CO18] >KAF4509332.1 hypothetical protein G6O67_005596 [Ophiocordyceps sinensis]	GO:0003824;GO:0003674;GO:0016491	MF:catalytic activity;MF:molecular_function;MF:oxidoreductase activity	------	------	------	------	COG1028	C:Energy production and conversion	COG1028(Dehydrogenase, E1 component)	PF13561.9;PF00106.28	adh_short_C2;adh_short	Enoyl;short chain dehydrogenase	cytoplasmic	2499.642578	2601.0271	2589.826416	2984.648438	2994.822998	3127.903564	3444.914307	3430.234131	3464.325195	2825.79248	2748.068604	3002.371094
KAF4508130.1	G6O67_004549	Sit4-associated protein	-	hypothetical protein G6O67_004549 [Ophiocordyceps sinensis]	GO:0019220;GO:0080090;GO:0019222;GO:0010921;GO:0031323;GO:0090304;GO:0034641;GO:0006807;GO:0050789;GO:1901360;GO:0006139;GO:0051246;GO:0071704;GO:0065007;GO:0031399;GO:0065009;GO:0008380;GO:0016070;GO:0009987;GO:0016071;GO:0060255;GO:0050790;GO:0006725;GO:0050794;GO:0051174;GO:0008150;GO:0051171;GO:0008152;GO:0035303;GO:0035304;GO:0046483;GO:0051336;GO:0044238;GO:0043666;GO:0044237;GO:0043170;GO:…	BP:regulation of phosphate metabolic process;BP:regulation of primary metabolic process;BP:regulation of metabolic process;BP:regulation of phosphatase activity;BP:regulation of cellular metabolic process;BP:nucleic acid metabolic process;BP:cellular nitrogen compound metabolic process;BP:nitrogen compound metabolic process;BP:regulation of biological process;BP:organic cyclic compound metabolic …	K15458	SAP185_190	------	------	ENOG410XRM1	T:Signal transduction mechanisms	ENOG410XRM1(Protein phosphatase 6, regulatory subunit)	PF04499.18	SAPS	SIT4 phosphatase-associated protein	nuclear	328.8826294	366.3454285	322.8807373	300.084137	318.7718506	303.0418701	273.3432007	260.7216187	259.3616943	366.7493286	375.0196838	366.236908
KAF4506417.1	G6O67_006506	General negative regulator of transcription subunit	-	hypothetical protein G6O67_006506 [Ophiocordyceps sinensis]	GO:0009892;GO:0080090;GO:0019222;GO:0031326;GO:0031323;GO:0090304;GO:0006807;GO:0048519;GO:0050789;GO:1901360;GO:1901361;GO:0006139;GO:1901575;GO:0044265;GO:0010605;GO:0000289;GO:0044260;GO:0071704;GO:0060255;GO:0065007;GO:0006401;GO:0006402;GO:0010468;GO:0044270;GO:0044238;GO:0019219;GO:0006725;GO:0009987;GO:0009889;GO:1903506;GO:0050794;GO:0008150;GO:0051171;GO:0008152;GO:2001141;GO:0034655;GO:…	BP:negative regulation of metabolic process;BP:regulation of primary metabolic process;BP:regulation of metabolic process;BP:regulation of cellular biosynthetic process;BP:regulation of cellular metabolic process;BP:nucleic acid metabolic process;BP:nitrogen compound metabolic process;BP:negative regulation of biological process;BP:regulation of biological process;BP:organic cyclic compound metab…	K12580	CNOT3, NOT3	map03018	RNA degradation	COG5665	K:Transcription	COG5665(CCR4-NOT transcription complex, subunit 3)	PF04065.18;PF04153.21	Not3;NOT2_3_5	Not1 N-terminal domain, CCR4-Not complex component;NOT2 / NOT3 / NOT5 family	nuclear	316.6270752	300.098938	305.3568726	294.9743958	283.9607239	283.9884338	256.730011	262.8186646	256.6025391	256.3884583	250.3984222	257.4880981
KAF4503844.1	G6O67_008784	DNA-directed RNA polymerase III subunit rpc8	-	hypothetical protein G6O67_008784 [Ophiocordyceps sinensis]	GO:0044238;GO:0032774;GO:0006139;GO:0008152;GO:0044249;GO:0006807;GO:1901360;GO:1901576;GO:1901362;GO:0071704;GO:0018130;GO:0009987;GO:0006725;GO:0009058;GO:0009059;GO:0008150;GO:0034654;GO:0044271;GO:0046483;GO:0016070;GO:0090304;GO:0034641;GO:0044237;GO:0043170;GO:0006352;GO:0019438GO:0043229;GO:0043227;GO:0043226;GO:0030880;GO:0005634;GO:0110165;GO:1902494;GO:0061695;GO:1990234;GO:0032991;GO:0…	BP:primary metabolic process;BP:RNA biosynthetic process;BP:nucleobase-containing compound metabolic process;BP:metabolic process;BP:cellular biosynthetic process;BP:nitrogen compound metabolic process;BP:organic cyclic compound metabolic process;BP:organic substance biosynthetic process;BP:organic cyclic compound biosynthetic process;BP:organic substance metabolic process;BP:heterocycle biosynth…	K03022	RPC8, POLR3H	map03020	RNA polymerase	COG1095	K:Transcription	COG1095(DNA-directed RNA Polymerase)	PF08292.15;PF03876.20	RNA_pol_Rbc25;SHS2_Rpb7-N	RNA polymerase III subunit Rpc25;SHS2 domain found in N terminus of Rpb7p/Rpc25p/MJ0397	nuclear	93.12911224	60.26467896	61.78011703	46.42308044	72.15498352	57.82523727	43.92425919	37.8671875	49.09366608	57.56956863	68.68070221	64.78612518
KAF4511412.1	G6O67_003215	Apple domain-containing protein	-	hypothetical protein G6O67_003215 [Ophiocordyceps sinensis]	------	------	------	------	------	------	ENOG4111AQ1	S:Function unknown	ENOG4111AQ1(-)	------	------	------	mitochondrial	2291.821289	1664.066406	2498.144531	2020.790161	1822.418213	2128.589844	1979.42334	2013.348145	1995.784546	3215.478516	2956.925781	3248.381836
KAF4512212.1	G6O67_001385	Aminotran_1_2 domain-containing protein	-	hypothetical protein G6O67_001385 [Ophiocordyceps sinensis]	GO:0009058;GO:0008150;GO:0008152GO:0043168;GO:0097159;GO:0016740;GO:0019842;GO:0070279;GO:0036094;GO:0003824;GO:0030170;GO:0003674;GO:0043167;GO:1901363;GO:0005488	BP:biosynthetic process;BP:biological_process;BP:metabolic processMF:anion binding;MF:organic cyclic compound binding;MF:transferase activity;MF:vitamin binding;MF:vitamin B6 binding;MF:small molecule binding;MF:catalytic activity;MF:pyridoxal phosphate binding;MF:molecular_function;MF:ion binding;MF:heterocyclic compound binding;MF:binding	K00654	SPT	map00600;map04138	Sphingolipid metabolism;Autophagy - yeast	COG0156	H:Coenzyme transport and metabolism	COG0156(8-Amino-7-oxononanoate synthase)	PF00155.24	Aminotran_1_2	Aminotransferase class I and II	cytoplasmic	0	124.5336609	91.86963654	119.6049652	113.8332367	98.83391571	63.30001831	65.44699097	92.90661621	83.45288849	81.79521179	98.7591095
KAF4509807.1	G6O67_003944	Hydrolase_4 domain-containing protein	-	hypothetical protein G6O67_003944 [Ophiocordyceps sinensis]	GO:0016787;GO:0003674;GO:0003824	MF:hydrolase activity;MF:molecular_function;MF:catalytic activity	K01054	MGLL	map00561	Glycerolipid metabolism	COG2267	I:Lipid transport and metabolism	COG2267(alpha beta hydrolase fold)	PF12146.11;PF12697.10;PF00561.23	Hydrolase_4;Abhydrolase_6;Abhydrolase_1	Serine aminopeptidase, S33;Alpha/beta hydrolase family;alpha/beta hydrolase fold	cytoplasmic	960.3783569	962.9890747	963.9467163	982.2739258	966.7606201	988.3027344	779.2373657	764.9685669	722.1126709	554.2736816	530.9486694	561.8554688
KAF4507756.1	G6O67_004219	Calcium channel YVC1	-	hypothetical protein G6O67_004219 [Ophiocordyceps sinensis]	GO:0005575;GO:0110165;GO:0016021;GO:0031224GO:0015318;GO:0005215;GO:0005216;GO:0015075;GO:0022857;GO:0015267;GO:0003674;GO:0022803	CC:cellular_component;CC:cellular anatomical entity;CC:integral component of membrane;CC:intrinsic component of membraneMF:inorganic solute uptake transmembrane transporter activity;MF:transporter activity;MF:ion channel activity;MF:ion transmembrane transporter activity;MF:transmembrane transporter activity;MF:channel activity;MF:molecular_function;MF:passive transmembrane transporter activity	------	------	------	------	ENOG410Y6NB	U:Intracellular trafficking, secretion, and vesicular transport	ENOG410Y6NB(Potassium ion channel Yvc1)	------	------	------	mitochondrial	663.9020996	691.9130249	594.2771606	1080.706909	1108.520386	1215.868774	720.4758911	650.8307495	737.5494995	978.2143555	1142.021362	1069.189819
KAF4511593.1	G6O67_003375	NodB homology domain-containing protein	-	hypothetical protein G6O67_003375 [Ophiocordyceps sinensis]	GO:0044248;GO:0044036;GO:0044264;GO:0044265;GO:0044262;GO:0044260;GO:0016998;GO:0044347;GO:0071704;GO:0009987;GO:1901575;GO:0000272;GO:0008150;GO:0008152;GO:0010383;GO:0009056;GO:0009057;GO:0044238;GO:0005975;GO:0005976;GO:0016052;GO:0044237;GO:0043170;GO:0045493;GO:0045491;GO:0010410;GO:2000895GO:0016798;GO:0003674;GO:0008061;GO:0016787;GO:0003824;GO:0097367;GO:0016810;GO:0005488	BP:cellular catabolic process;BP:cell wall macromolecule metabolic process;BP:cellular polysaccharide metabolic process;BP:cellular macromolecule catabolic process;BP:cellular carbohydrate metabolic process;BP:cellular macromolecule metabolic process;BP:cell wall macromolecule catabolic process;BP:cell wall polysaccharide catabolic process;BP:organic substance metabolic process;BP:cellular proces…	------	------	------	------	COG0726	G:Carbohydrate transport and metabolism	COG0726(4-amino-4-deoxy-alpha-L-arabinopyranosyl undecaprenyl phosphate biosynthetic process)	PF01522.24	Polysacc_deac_1	Polysaccharide deacetylase	mitochondrial	628.4031982	642.1715698	555.0533447	332.9086304	343.5578308	330.0222473	823.6462402	823.5234375	810.2346191	206.2687225	176.5046997	173.5731964
KAF4506433.1	G6O67_006522	UPF0662 protein C30C2.08	-	hypothetical protein G6O67_006522 [Ophiocordyceps sinensis]	------	------	------	------	------	------	ENOG410YSRR	S:Function unknown	ENOG410YSRR(Conserved hypothetical, protein)	PF10303.12	DUF2408	Protein of unknown function	cytoplasmic	352.82901	389.205658	379.4599915	506.7919922	508.2678223	511.6705017	409.4107361	402.3751526	412.9082336	469.4624329	465.9690552	453.8182068
KAF4512709.1	G6O67_000057	Mediator complex subunit 9	-	hypothetical protein OCS_06616 [Ophiocordyceps sinensis CO18] >KAF4512709.1 hypothetical protein G6O67_000057 [Ophiocordyceps sinensis]	------	------	------	------	------	------	ENOG410ZMZ1	S:Function unknown	ENOG410ZMZ1(-)	------	------	------	cytoplasmic	137.3274994	134.4728546	121.0752487	107.9775696	58.43984222	77.74584961	140.7118988	135.1867371	149.6441498	81.73735809	76.8669281	96.70185089
KAF4504837.1	G6O67_008237	Non-specific serine/threonine protein kinase	-	hypothetical protein G6O67_008237 [Ophiocordyceps sinensis]	GO:0016310;GO:0006807;GO:0071704;GO:0019236;GO:0006468;GO:0009987;GO:0043412;GO:0036211;GO:0008150;GO:0008152;GO:0042221;GO:0010033;GO:0044238;GO:1901564;GO:0050896;GO:0044237;GO:0043170;GO:0019538;GO:0006796;GO:0006793GO:0035639;GO:0003674;GO:0005488;GO:0043167;GO:1901363;GO:1901265;GO:0043168;GO:0097367;GO:0000166;GO:0004674;GO:0016740;GO:0004672;GO:0017076;GO:0005524;GO:0016301;GO:0140096;GO:0…	BP:phosphorylation;BP:nitrogen compound metabolic process;BP:organic substance metabolic process;BP:response to pheromone;BP:protein phosphorylation;BP:cellular process;BP:macromolecule modification;BP:protein modification process;BP:biological_process;BP:metabolic process;BP:response to chemical;BP:response to organic substance;BP:primary metabolic process;BP:organonitrogen compound metabolic pr…	K04409	PAK1	map04011;map04392	MAPK signaling pathway - yeast;Hippo signaling pathway - multiple species	ENOG410XP4K	T:Signal transduction mechanisms	ENOG410XP4K(p21 protein (Cdc42 Rac)-activated kinase)	PF00069.28;PF07714.20;PF00786.31;PF17667.4;PF03109.19	Pkinase;PK_Tyr_Ser-Thr;PBD;Pkinase_fungal;ABC1	Protein kinase domain;Protein tyrosine and serine/threonine kinase;P21-Rho-binding domain;Fungal protein kinase;ABC1 atypical kinase-like domain	nuclear	108.2739334	77.82526398	66.53456879	0	0	0	74.90298462	85.37705231	69.38816834	45.77207184	0	27.26468277
KAF4513440.1	G6O67_000712	AP complex subunit beta	-	AP-2 complex subunit beta [Ophiocordyceps sinensis CO18] >KAF4513440.1 hypothetical protein G6O67_000712 [Ophiocordyceps sinensis]	GO:0008104;GO:0070727;GO:0006886;GO:0071705;GO:0071702;GO:0033036;GO:0006810;GO:0009987;GO:0045184;GO:0051649;GO:0051234;GO:0051179;GO:0051641;GO:0016192;GO:0046907;GO:0015031;GO:0008150GO:0030117;GO:0032991;GO:0005575;GO:0098796GO:0003674;GO:0005488;GO:0030276;GO:0005515	BP:protein localization;BP:cellular macromolecule localization;BP:intracellular protein transport;BP:nitrogen compound transport;BP:organic substance transport;BP:macromolecule localization;BP:transport;BP:cellular process;BP:establishment of protein localization;BP:establishment of localization in cell;BP:establishment of localization;BP:localization;BP:cellular localization;BP:vesicle-mediated …	K11825	AP2B1	map04144	Endocytosis	COG5096	H:Coenzyme transport and metabolism	COG5096(competence damage-inducible protein)	PF01602.23;PF12717.10;PF13646.9;PF02985.25;PF20168.1	Adaptin_N;Cnd1;HEAT_2;HEAT;PDS5	Adaptin N terminal region;non-SMC mitotic condensation complex subunit 1;HEAT repeats;HEAT repeat;Sister chromatid cohesion protein PDS5 protein	cytoplasmic	45.36107636	47.81732559	53.08291626	121.0946579	87.50225067	113.4744644	40.99581909	80.27176666	54.02925873	78.28421021	87.92259216	88.35192108
KAF4509531.1	G6O67_003700	Non-specific serine/threonine protein kinase	-	hypothetical protein G6O67_003700 [Ophiocordyceps sinensis]	GO:0016310;GO:0006807;GO:0071704;GO:0006468;GO:0009987;GO:0043412;GO:0036211;GO:0008150;GO:0008152;GO:0044238;GO:1901564;GO:0044237;GO:0043170;GO:0019538;GO:0006796;GO:0006793GO:0035639;GO:0003674;GO:0005488;GO:0043167;GO:1901363;GO:1901265;GO:0043168;GO:0097367;GO:0000166;GO:0004674;GO:0016740;GO:0004672;GO:0017076;GO:0005524;GO:0016301;GO:0140096;GO:0036094;GO:0003824;GO:0030554;GO:0016773;GO:0…	BP:phosphorylation;BP:nitrogen compound metabolic process;BP:organic substance metabolic process;BP:protein phosphorylation;BP:cellular process;BP:macromolecule modification;BP:protein modification process;BP:biological_process;BP:metabolic process;BP:primary metabolic process;BP:organonitrogen compound metabolic process;BP:cellular metabolic process;BP:macromolecule metabolic process;BP:protein …	K12761	SNF1	map04113;map04138	Meiosis - yeast;Autophagy - yeast	ENOG410XNQ0	C:Energy production and conversion	ENOG410XNQ0(fumarate reductase succinate dehydrogenase flavoprotein domain protein)	PF00069.28;PF07714.20;PF16579.8;PF08587.14;PF14531.9	Pkinase;PK_Tyr_Ser-Thr;AdenylateSensor;UBA_2;Kinase-like	Protein kinase domain;Protein tyrosine and serine/threonine kinase;Adenylate sensor of SNF1-like protein kinase;Ubiquitin associated domain;Kinase-like	cytoplasmic	456.7429199	488.0386658	434.2966614	633.5245972	618.3878174	613.6781006	499.9121094	480.7067261	494.9415283	571.9193115	538.6937256	548.5963135
KAF4508919.1	G6O67_005241	Multidrug resistance protein 1	-	hypothetical protein G6O67_005241 [Ophiocordyceps sinensis]	GO:0016021;GO:0031224;GO:0005575;GO:0110165GO:0035639;GO:0003674;GO:0005488;GO:0043167;GO:1901363;GO:1901265;GO:0043168;GO:0042626;GO:0000166;GO:0015399;GO:0017076;GO:0005524;GO:0022804;GO:0005215;GO:0140359;GO:0036094;GO:0030554;GO:0097367;GO:0097159;GO:0022857;GO:0032559;GO:0032555;GO:0032553	CC:integral component of membrane;CC:intrinsic component of membrane;CC:cellular_component;CC:cellular anatomical entityMF:purine ribonucleoside triphosphate binding;MF:molecular_function;MF:binding;MF:ion binding;MF:heterocyclic compound binding;MF:nucleoside phosphate binding;MF:anion binding;MF:ATPase activity, coupled to transmembrane movement of substances;MF:nucleotide binding;MF:primary ac…	K05658	ABCB1, CD243	map02010	ABC transporters	COG1132	V:Defense mechanisms	COG1132((ABC) transporter)	PF00664.26;PF00005.30;PF02463.22;PF09818.12;PF13191.9;PF13555.9	ABC_membrane;ABC_tran;SMC_N;ABC_ATPase;AAA_16;AAA_29	ABC transporter transmembrane region;ABC transporter;RecF/RecN/SMC N terminal domain;ATPase of the ABC class;AAA ATPase domain;P-loop containing region of AAA domain	Golgi apparatus	191.2550659	142.9739685	185.0313568	298.1668396	303.8186035	329.4432983	184.0616913	180.2477264	191.9437561	214.5097351	225.2902222	238.4022522
KAF4505489.1	G6O67_007433	Hemerythrin domain-containing protein	-	hemerythrin HHE cation binding domain-containing protein [Ophiocordyceps sinensis CO18] >KAF4505489.1 hypothetical protein G6O67_007433 [Ophiocordyceps sinensis]	GO:0050801;GO:0055076;GO:0048878;GO:0042592;GO:0098771;GO:0055072;GO:0065007;GO:0055065;GO:0055080;GO:0008150;GO:0065008	BP:ion homeostasis;BP:transition metal ion homeostasis;BP:chemical homeostasis;BP:homeostatic process;BP:inorganic ion homeostasis;BP:iron ion homeostasis;BP:biological regulation;BP:metal ion homeostasis;BP:cation homeostasis;BP:biological_process;BP:regulation of biological quality	------	------	------	------	ENOG4111NAT	S:Function unknown	ENOG4111NAT(Conserved hypothetical, protein)	PF01814.26	Hemerythrin	Hemerythrin HHE cation binding domain	extracellular	39.74736786	32.69645691	33.67015839	46.10056686	39.10601425	39.57517624	42.07537842	44.34707642	42.6962204	38.12964249	33.35458374	41.29983139
KAF4507089.1	G6O67_005764	Charged multivesicular body protein 6	-	SNF7 family protein [Ophiocordyceps sinensis CO18] >KAF4507089.1 hypothetical protein G6O67_005764 [Ophiocordyceps sinensis]	GO:0009987;GO:0007034;GO:0046907;GO:0006810;GO:0008150;GO:0051649;GO:0051234;GO:0051179;GO:0051641	BP:cellular process;BP:vacuolar transport;BP:intracellular transport;BP:transport;BP:biological_process;BP:establishment of localization in cell;BP:establishment of localization;BP:localization;BP:cellular localization	K12195	CHMP6, VPS20	map03250;map04144	Viral life cycle - HIV-1;Endocytosis	ENOG4111HN3	U:Intracellular trafficking, secretion, and vesicular transport	ENOG4111HN3(Charged multivesicular body protein)	PF03357.24	Snf7	Snf7	cytoplasmic	223.0409546	189.8075409	230.5293427	204.4030914	206.6510773	210.1702728	266.3862915	259.8720703	257.4165955	164.1653595	179.6727295	184.1077881
KAF4503981.1	G6O67_008605	S-adenosyl-L-methionine-dependent methyltransferase	-	hypothetical protein G6O67_008605 [Ophiocordyceps sinensis]	------	------	------	------	------	------	ENOG410YB3E	S:Function unknown	ENOG410YB3E(Methyltransferase domain)	PF13489.9;PF13649.9;PF13847.9	Methyltransf_23;Methyltransf_25;Methyltransf_31	Methyltransferase domain;Methyltransferase domain;Methyltransferase domain	cytoplasmic	62.12071991	57.44325638	68.36761475	138.7359009	138.7585754	97.51494598	99.44733429	111.0332718	55.87030792	121.2516174	120.797287	124.2839279
KAF4509385.1	G6O67_003561	P-loop containing nucleoside triphosphate hydrolase protein	-	hypothetical protein G6O67_003561 [Ophiocordyceps sinensis]	GO:0016021;GO:0016020;GO:0031224;GO:0005886;GO:0005575;GO:0110165GO:0035639;GO:0003674;GO:0005488;GO:0043167;GO:1901363;GO:1901265;GO:0043168;GO:0042626;GO:0000166;GO:0015399;GO:0017076;GO:0005524;GO:0022804;GO:0005215;GO:0140359;GO:0036094;GO:0030554;GO:0097367;GO:0097159;GO:0022857;GO:0032559;GO:0032555;GO:0032553	CC:integral component of membrane;CC:membrane;CC:intrinsic component of membrane;CC:plasma membrane;CC:cellular_component;CC:cellular anatomical entityMF:purine ribonucleoside triphosphate binding;MF:molecular_function;MF:binding;MF:ion binding;MF:heterocyclic compound binding;MF:nucleoside phosphate binding;MF:anion binding;MF:ATPase activity, coupled to transmembrane movement of substances;MF:n…	K05665	ABCC1	map02010	ABC transporters	COG1132	S:Function unknown	COG1132(solute carrier family 25 (pyrimidine nucleotide carrier)	PF00005.30;PF00664.26;PF03193.19;PF02463.22;PF13555.9	ABC_tran;ABC_membrane;RsgA_GTPase;SMC_N;AAA_29	ABC transporter;ABC transporter transmembrane region;RsgA GTPase;RecF/RecN/SMC N terminal domain;P-loop containing region of AAA domain	ER	308.7490845	338.7261963	297.0048523	652.022522	656.8894653	692.0837402	497.1439209	482.8829041	460.8454285	355.5640564	374.6720581	354.9582214
KAF4509126.1	G6O67_005427	Mitochondrial fission process protein 1	-	hypothetical protein G6O67_005427 [Ophiocordyceps sinensis]	------	------	K17981	MTFP1, MTP18	------	------	ENOG4111JS3	S:Function unknown	ENOG4111JS3(Conserved hypothetical, protein)	PF10558.12	MTP18	Mitochondrial 18 KDa protein	cytoplasmic	246.8500366	201.9056702	246.3027802	243.6853943	248.7659149	209.2156372	324.961731	298.9976196	368.4243774	207.2329102	227.0182953	170.6623535
KAF4506532.1	G6O67_006608	Serum paraoxonase/arylesterase family protein	-	hypothetical protein G6O67_006608 [Ophiocordyceps sinensis]	GO:0016021;GO:0005575;GO:0031224;GO:0110165GO:0016787;GO:0016788;GO:0052689;GO:0003824;GO:0003674;GO:0004064	CC:integral component of membrane;CC:cellular_component;CC:intrinsic component of membrane;CC:cellular anatomical entityMF:hydrolase activity;MF:hydrolase activity, acting on ester bonds;MF:carboxylic ester hydrolase activity;MF:catalytic activity;MF:molecular_function;MF:arylesterase activity	------	------	------	------	ENOG41118YD	S:Function unknown	ENOG41118YD(Serum paraoxonase arylesterase family protein)	------	------	------	Golgi apparatus	378.8933716	382.3146057	416.9979858	497.0296936	480.3697815	524.2528687	488.5313416	446.7372742	447.2487488	509.2308044	487.9791565	515.9529419
KAF4505473.1	G6O67_007418	Acetylserotonin methytransferase-like protein (ASMTL)	-	Maf-like protein [Ophiocordyceps sinensis CO18] >KAF4505473.1 hypothetical protein G6O67_007418 [Ophiocordyceps sinensis]	GO:0016787;GO:0016818;GO:0003824;GO:0016817;GO:0016462;GO:0016740;GO:0003674;GO:0047429	MF:hydrolase activity;MF:hydrolase activity, acting on acid anhydrides, in phosphorus-containing anhydrides;MF:catalytic activity;MF:hydrolase activity, acting on acid anhydrides;MF:pyrophosphatase activity;MF:transferase activity;MF:molecular_function;MF:nucleoside-triphosphate diphosphatase activity	K06287	yhdE	map00240;map01232	Pyrimidine metabolism;Nucleotide metabolism	COG0424	O:Posttranslational modification, protein turnover, chaperones	COG0424(prefoldin subunit 2)	PF02545.17	Maf	Maf-like protein	cytoplasmic	840.4934082	959.9378662	928.3848267	752.4703979	756.7823486	705.2355347	907.99823	993.1729736	884.8320313	881.6522217	864.6124268	936.8960571
KAF4505808.1	G6O67_007721	Vacuolar protein sorting-associated protein 29	-	hypothetical protein G6O67_007721 [Ophiocordyceps sinensis]	GO:0008104;GO:0070727;GO:0006886;GO:0071705;GO:0071702;GO:0016482;GO:0006810;GO:0009987;GO:0045184;GO:0008150;GO:0042147;GO:0051649;GO:0051234;GO:0051179;GO:0051641;GO:0016197;GO:0033036;GO:0016192;GO:0046907;GO:0015031GO:0043229;GO:0043227;GO:0043226;GO:0005575;GO:0031982;GO:0031410;GO:0110165;GO:0097708;GO:0032991;GO:0005829;GO:0043231;GO:0030904;GO:0098796;GO:0005768	BP:protein localization;BP:cellular macromolecule localization;BP:intracellular protein transport;BP:nitrogen compound transport;BP:organic substance transport;BP:cytosolic transport;BP:transport;BP:cellular process;BP:establishment of protein localization;BP:biological_process;BP:retrograde transport, endosome to Golgi;BP:establishment of localization in cell;BP:establishment of localization;BP:…	K18467	VPS29	map04144	Endocytosis	COG0622	S:Function unknown	COG0622(Phosphodiesterase, mj0936 family)	PF12850.10	Metallophos_2	Calcineurin-like phosphoesterase superfamily domain	cytoplasmic	231.1651306	262.1622314	221.1790619	285.9976501	276.7295837	289.6384583	303.8177795	287.7852783	269.3999939	297.4946899	300.8894653	294.0836182
KAF4512255.1	G6O67_001420	Lactonase family protein	-	hypothetical protein G6O67_001420 [Ophiocordyceps sinensis]	GO:0003824;GO:0003674;GO:0016853	MF:catalytic activity;MF:molecular_function;MF:isomerase activity	------	------	------	------	COG2706	G:Carbohydrate transport and metabolism	COG2706(6-phosphogluconolactonase)	PF10282.12	Lactonase	Lactonase, 7-bladed beta-propeller	mitochondrial	264.4750061	246.9894562	236.7678223	297.6218872	304.180603	303.8129578	307.4114685	300.769928	302.1594849	141.2297516	141.600235	139.8434753
KAF4509159.1	G6O67_005451	DAO domain-containing protein	-	hypothetical protein G6O67_005451 [Ophiocordyceps sinensis]	GO:0003824;GO:0003674;GO:0016491	MF:catalytic activity;MF:molecular_function;MF:oxidoreductase activity	------	------	------	------	COG0665	S:Function unknown	COG0665(ammecr1 domain-containing protein)	PF01266.27	DAO	FAD dependent oxidoreductase	peroxisomal	76.26235199	67.47740936	64.88535309	70.90175629	89.60160828	100.9885178	114.7065811	119.7374191	113.9238281	192.7200012	193.4675446	197.5645142
KAF4513674.1	G6O67_000915	Cytochrome P450 51A	-	cytochrome P450 51A [Ophiocordyceps sinensis CO18] >KAF4513674.1 hypothetical protein G6O67_000915 [Ophiocordyceps sinensis]	GO:0008150;GO:0008152;GO:0032259GO:0031224;GO:0016021;GO:0110165;GO:0005575GO:0004497;GO:0003674;GO:0005488;GO:0008168;GO:1901363;GO:0016491;GO:0043169;GO:0046914;GO:0016705;GO:0043167;GO:0016740;GO:0016741;GO:0005506;GO:0046872;GO:0020037;GO:0003824;GO:0046906;GO:0097159	BP:biological_process;BP:metabolic process;BP:methylationCC:intrinsic component of membrane;CC:integral component of membrane;CC:cellular anatomical entity;CC:cellular_componentMF:monooxygenase activity;MF:molecular_function;MF:binding;MF:methyltransferase activity;MF:heterocyclic compound binding;MF:oxidoreductase activity;MF:cation binding;MF:transition metal ion binding;MF:oxidoreductase activ…	K05917	CYP51	map00100	Steroid biosynthesis	COG2124	U:Intracellular trafficking, secretion, and vesicular transport	COG2124(Translocase of outer mitochondrial membrane 20 homolog)	PF00067.25	p450	Cytochrome P450	Golgi apparatus	128.4200439	114.0281754	137.9783936	232.5700836	220.6162567	238.4956207	98.48566437	0	0	180.9348602	60.75514603	86.0848999
KAF4505752.1	G6O67_007668	EVE domain-containing protein	-	hypothetical protein G6O67_007668 [Ophiocordyceps sinensis]	------	------	------	------	------	------	COG2947	S:Function unknown	COG2947(Thymocyte nuclear protein)	PF01878.21	EVE	EVE domain	nuclear	268.3790283	262.4624023	279.0978699	246.0105438	248.5841827	253.2565155	157.4852448	145.5880737	170.3758087	165.52771	170.20784	167.3007507
KAF4511840.1	G6O67_001047	DHQ_synthase domain-containing protein	-	hypothetical protein G6O67_001047 [Ophiocordyceps sinensis]	GO:0016999;GO:0044249;GO:0009987;GO:0044237;GO:0009058;GO:0008152;GO:0008150;GO:0017000GO:0016829;GO:0003824;GO:0003674	BP:antibiotic metabolic process;BP:cellular biosynthetic process;BP:cellular process;BP:cellular metabolic process;BP:biosynthetic process;BP:metabolic process;BP:biological_process;BP:antibiotic biosynthetic processMF:lyase activity;MF:catalytic activity;MF:molecular_function	K01735	aroB	map00400	Phenylalanine, tyrosine and tryptophan biosynthesis	COG0337	E:Amino acid transport and metabolism	COG0337(3-dehydroquinate synthase)	PF01761.23;PF13685.9	DHQ_synthase;Fe-ADH_2	3-dehydroquinate synthase;Iron-containing alcohol dehydrogenase	cytoplasmic	355.2475586	415.1225281	387.8691406	407.1046753	384.4578552	412.4667969	375.9036255	382.237854	324.9003601	860.1072998	843.2844849	929.4873657
KAF4509520.1	G6O67_003689	Retinoblastoma-binding protein	-	retinoblastoma-binding protein [Ophiocordyceps sinensis CO18] >KAF4509520.1 hypothetical protein G6O67_003689 [Ophiocordyceps sinensis]	GO:0044238;GO:0090304;GO:0006807;GO:1901360;GO:0071704;GO:0006139;GO:0006725;GO:0009987;GO:0008150;GO:0008152;GO:0016070;GO:0016071;GO:0046483;GO:0034641;GO:0044237;GO:0043170;GO:0006397;GO:0006396GO:0043229;GO:0043227;GO:0043226;GO:0005634;GO:0110165;GO:0043231;GO:0005575GO:1901363;GO:0003674;GO:0008270;GO:0003676;GO:0019787;GO:0043169;GO:0046914;GO:0004842;GO:0043167;GO:0016740;GO:0046872;GO:01…	BP:primary metabolic process;BP:nucleic acid metabolic process;BP:nitrogen compound metabolic process;BP:organic cyclic compound metabolic process;BP:organic substance metabolic process;BP:nucleobase-containing compound metabolic process;BP:cellular aromatic compound metabolic process;BP:cellular process;BP:biological_process;BP:metabolic process;BP:RNA metabolic process;BP:mRNA metabolic process…	K15541	MPE1	map03015	mRNA surveillance pathway	COG5222	S:Function unknown	COG5222(Retinoblastoma binding protein 6)	PF08783.14;PF13696.9	DWNN;zf-CCHC_2	DWNN domain;Zinc knuckle	nuclear	19.29384041	20.05572319	24.91814232	21.33238792	28.0956192	29.1981678	28.67025185	34.41372681	36.41628265	23.97009277	26.58570671	24.29716492
KAF4510487.1	G6O67_002368	Magnesium transporter	-	Magnesium transporter [Ophiocordyceps sinensis CO18] >KAF4510487.1 hypothetical protein G6O67_002368 [Ophiocordyceps sinensis]	GO:0008150;GO:0051234;GO:0051179GO:0016021;GO:0005575;GO:0031224;GO:0110165	BP:biological_process;BP:establishment of localization;BP:localizationCC:integral component of membrane;CC:cellular_component;CC:intrinsic component of membrane;CC:cellular anatomical entity	K23566	MMGT1, EMG5	------	------	ENOG41123DV	S:Function unknown	ENOG41123DV(Conserved hypothetical, protein)	PF10270.12	MMgT	Membrane magnesium transporter	Golgi apparatus	144.9651794	175.6387787	165.5067749	203.1311035	184.1613922	198.2409515	140.827774	153.1006317	142.1270142	143.5166321	145.0213623	125.2846603
KAF4513205.1	G6O67_000505	Extracellular serine-threonine rich protein	-	hypothetical protein G6O67_000505 [Ophiocordyceps sinensis]	GO:0005575;GO:0016021;GO:0110165;GO:0031224	CC:cellular_component;CC:integral component of membrane;CC:cellular anatomical entity;CC:intrinsic component of membrane	------	------	------	------	ENOG410YJY9	S:Function unknown	ENOG410YJY9(-)	------	------	------	plasma membrane	205.4785919	198.4116669	192.8227386	187.0584564	176.437439	156.6817017	521.5734253	546.4215088	576.0604248	192.7554321	139.5101166	119.290184
KAF4505536.1	G6O67_007473	Beta-mannosidase	-	hypothetical protein G6O67_007473 [Ophiocordyceps sinensis]	GO:0071704;GO:0008150;GO:0008152;GO:0044238;GO:0005975GO:0110165;GO:0005575;GO:0005576GO:0035639;GO:0016798;GO:0003674;GO:0005488;GO:0019001;GO:1901363;GO:1901265;GO:0043168;GO:0032561;GO:0000166;GO:0004567;GO:0017076;GO:0005525;GO:0016787;GO:0015923;GO:0003924;GO:0017111;GO:0036094;GO:0003824;GO:0016818;GO:0043167;GO:0097367;GO:0097159;GO:0016817;GO:0016462;GO:0004553;GO:0032555;GO:0032553	BP:organic substance metabolic process;BP:biological_process;BP:metabolic process;BP:primary metabolic process;BP:carbohydrate metabolic processCC:cellular anatomical entity;CC:cellular_component;CC:extracellular regionMF:purine ribonucleoside triphosphate binding;MF:hydrolase activity, acting on glycosyl bonds;MF:molecular_function;MF:binding;MF:guanyl nucleotide binding;MF:heterocyclic compound…	K01192	E3.2.1.25, MANBA, manB	map00511	Other glycan degradation	------	------		PF17786.4;PF00703.24	Mannosidase_ig;Glyco_hydro_2	Mannosidase Ig/CBM-like domain;Glycosyl hydrolases family 2	cytoplasmic	551.8379517	530.2956543	549.3762817	586.5316162	600.9269409	637.4445801	466.803009	479.2962646	502.63974	404.3575745	416.9871826	414.4814148
KAF4511442.1	G6O67_003241	Aspartyl aminopeptidase	-	hypothetical protein G6O67_003241 [Ophiocordyceps sinensis]	GO:0006457;GO:0006807;GO:0071704;GO:0006508;GO:0009987;GO:0008150;GO:0008152;GO:0044238;GO:1901564;GO:0019538;GO:0043170GO:0031974;GO:0000328;GO:0005775;GO:0110165;GO:0043233;GO:0005575;GO:0070013GO:0004177;GO:0008238;GO:0003674;GO:0008270;GO:0008233;GO:0008235;GO:0008237;GO:0043169;GO:0046914;GO:0043167;GO:0070006;GO:0046872;GO:0016787;GO:0140096;GO:0003824;GO:0005488	BP:protein folding;BP:nitrogen compound metabolic process;BP:organic substance metabolic process;BP:proteolysis;BP:cellular process;BP:biological_process;BP:metabolic process;BP:primary metabolic process;BP:organonitrogen compound metabolic process;BP:protein metabolic process;BP:macromolecule metabolic processCC:membrane-enclosed lumen;CC:fungal-type vacuole lumen;CC:vacuolar lumen;CC:cellular a…	K01267	DNPEP	------	------	COG1362	E:Amino acid transport and metabolism	COG1362(M18 family aminopeptidase)	PF02127.18	Peptidase_M18	Aminopeptidase I zinc metalloprotease	cytoplasmic	3406.818359	3112.919189	3368.802734	3263.953369	3314.876221	3199.620117	3526.797852	3546.424072	3614.211182	2865.651855	2927.958496	2876.958496
KAF4512701.1	G6O67_000049	Poly(A) polymerase	-	Poly(A) polymerase [Ophiocordyceps sinensis CO18] >KAF4512701.1 hypothetical protein G6O67_000049 [Ophiocordyceps sinensis]	GO:0019222;GO:1901360;GO:1901361;GO:0010605;GO:0048519;GO:0034470;GO:0071050;GO:0060255;GO:0098789;GO:0046483;GO:0019439;GO:0006378;GO:0006379;GO:0009892;GO:0006807;GO:0034660;GO:0050789;GO:1901575;GO:0044260;GO:0043144;GO:0065007;GO:0006139;GO:0046700;GO:0008150;GO:0008152;GO:0034655;GO:0016070;GO:0016071;GO:0016074;GO:0044270;GO:0044248;GO:0034641;GO:0009987;GO:0006725;GO:0090501;GO:0010629;GO:…	BP:regulation of metabolic process;BP:organic cyclic compound metabolic process;BP:organic cyclic compound catabolic process;BP:negative regulation of macromolecule metabolic process;BP:negative regulation of biological process;BP:ncRNA processing;BP:snoRNA polyadenylation;BP:regulation of macromolecule metabolic process;BP:pre-mRNA cleavage required for polyadenylation;BP:heterocycle metabolic p…	K14376	PAP	map03015	mRNA surveillance pathway	COG5186	A:RNA processing and modification	COG5186(polyA polymerase)	PF04928.20;PF04926.18;PF01909.26	PAP_central;PAP_RNA-bind;NTP_transf_2	Pol;Pol;Nucleotidyltransferase domain	cytoplasmic	43.36037445	67.83340454	0	85.65196991	90.3536377	71.56671143	47.36339569	46.76538467	39.68730164	54.32124329	58.08030319	66.052948
KAF4509265.1	G6O67_005538	Branched-chain amino acid aminotransferase	-	branched-chain-amino-acid aminotransferase [Ophiocordyceps sinensis CO18] >KAF4509265.1 hypothetical protein G6O67_005538 [Ophiocordyceps sinensis]	GO:0044238;GO:0009987;GO:1901564;GO:0006082;GO:0006520;GO:0019752;GO:0071704;GO:0006807;GO:0008150;GO:0044237;GO:0008152;GO:0043436;GO:0009081;GO:0044281GO:0004084;GO:0008483;GO:0003824;GO:0016740;GO:0003674;GO:0016769	BP:primary metabolic process;BP:cellular process;BP:organonitrogen compound metabolic process;BP:organic acid metabolic process;BP:cellular amino acid metabolic process;BP:carboxylic acid metabolic process;BP:organic substance metabolic process;BP:nitrogen compound metabolic process;BP:biological_process;BP:cellular metabolic process;BP:metabolic process;BP:oxoacid metabolic process;BP:branched-c…	K00826	E2.6.1.42, ilvE	map00270;map01240;map00280;map00770;map00290	Cysteine and methionine metabolism;Biosynthesis of cofactors;Valine, leucine and isoleucine degradation;Pantothenate and CoA biosynthesis;Valine, leucine and isoleucine biosynthesis	COG0115	E:Amino acid transport and metabolism	COG0115(brancheD-chain amino acid aminotransferase)	PF01063.22	Aminotran_4	Amino-transferase class IV	cytoplasmic	2519.0896	2769.946289	2630.746094	2246.700684	2253.811035	2366.466553	2905.560547	2908.031494	2855.090332	2515.921387	2490.944824	2654.955322
KAF4513448.1	G6O67_000718	60S ribosomal export protein NMD3	-	nonsense-mediated mRNA decay protein 3 [Ophiocordyceps sinensis CO18] >KAF4513448.1 hypothetical protein G6O67_000718 [Ophiocordyceps sinensis]	GO:0051169;GO:0051168;GO:0033750;GO:0008104;GO:0051656;GO:0070727;GO:0071705;GO:0071702;GO:0033036;GO:0009987;GO:0006810;GO:0006913;GO:0045184;GO:0008150;GO:0051649;GO:0051234;GO:0051179;GO:0051640;GO:0051641;GO:0031503;GO:0046907;GO:0000055;GO:0000054;GO:0015031GO:0043229;GO:0043227;GO:0043226;GO:0005737;GO:0005634;GO:0110165;GO:0043231;GO:0005829;GO:0005575GO:0003674;GO:0005488;GO:0003676;GO:19…	BP:nuclear transport;BP:nuclear export;BP:ribosome localization;BP:protein localization;BP:establishment of organelle localization;BP:cellular macromolecule localization;BP:nitrogen compound transport;BP:organic substance transport;BP:macromolecule localization;BP:cellular process;BP:transport;BP:nucleocytoplasmic transport;BP:establishment of protein localization;BP:biological_process;BP:establi…	K07562	NMD3	map03008;map03013	Ribosome biogenesis in eukaryotes;Nucleocytoplasmic transport	COG1499	J:Translation, ribosomal structure and biogenesis	COG1499(60S ribosomal export protein Nmd3)	PF04981.16	NMD3	NMD3 family	cytoplasmic	325.0593262	352.0083618	360.7945251	457.9532166	473.8063049	516.394165	378.5497742	351.8711243	389.7589722	288.1972351	317.2442017	348.6924438
KAF4512249.1	G6O67_001414	NADH dehydrogenase (Ubiquinone) complex I, assembly factor 6	-	phytoene synthetase/ ribosomal protein S6 [Ophiocordyceps sinensis CO18] >KAF4512249.1 hypothetical protein G6O67_001414 [Ophiocordyceps sinensis]	GO:0044249;GO:0034645;GO:1901576;GO:0044271;GO:0044260;GO:0043043;GO:0071704;GO:1901566;GO:0043604;GO:0009987;GO:0009058;GO:0009059;GO:0008150;GO:0008152;GO:1901564;GO:0044238;GO:0019538;GO:0034641;GO:0044237;GO:0043170;GO:0006807;GO:0043603;GO:0006518;GO:0006412GO:0043229;GO:0043228;GO:0043226;GO:0110165;GO:0032991;GO:0005840;GO:0043232;GO:1990904;GO:0005575GO:0003676;GO:1901363;GO:0003674;GO:00…	BP:cellular biosynthetic process;BP:cellular macromolecule biosynthetic process;BP:organic substance biosynthetic process;BP:cellular nitrogen compound biosynthetic process;BP:cellular macromolecule metabolic process;BP:peptide biosynthetic process;BP:organic substance metabolic process;BP:organonitrogen compound biosynthetic process;BP:amide biosynthetic process;BP:cellular process;BP:biosynthet…	K18163	NDUFAF6	------	------	COG0360;COG1562	J:Translation, ribosomal structure and biogenesis;	COG0360(Binds together with S18 to 16S ribosomal RNA (By similarity)); COG1562(Binds together with S18 to 16S ribosomal RNA (By similarity))	PF00494.22;PF01250.20	SQS_PSY;Ribosomal_S6	Squalene/phytoene synthase;Ribosomal protein S6	mitochondrial	58.6084671	46.38735199	56.20760345	40.69269562	37.74806595	48.98557281	49.16665649	48.83447266	42.64714813	50.83927917	53.93460083	54.50270844
KAF4507629.1	G6O67_004108	ER membrane protein complex subunit 2	-	tetratricopeptide repeat domain-containing protein [Ophiocordyceps sinensis CO18] >KAF4507629.1 hypothetical protein G6O67_004108 [Ophiocordyceps sinensis]	GO:0005575;GO:0098796;GO:0032991;GO:0072546	CC:cellular_component;CC:membrane protein complex;CC:macromolecular complex;CC:ER membrane protein complex	K23563	EMC2, TTC35	------	------	ENOG410YT6B	S:Function unknown	ENOG410YT6B(ER membrane protein complex subunit 2)	PF13414.9;PF07719.20;PF00515.31;PF13428.9;PF14559.9	TPR_11;TPR_2;TPR_1;TPR_14;TPR_19	TPR repeat;Tetratricopeptide repeat;Tetratricopeptide repeat;Tetratricopeptide repeat;Tetratricopeptide repeat	cytoplasmic	512.6763916	569.2902222	470.7398071	441.7808533	434.6151428	385.1963196	452.1306152	426.0724792	383.5783386	537.8170776	535.6341553	534.6343994
KAF4511397.1	G6O67_003202	Phosphoinositide phospholipase C	-	hypothetical protein G6O67_003202 [Ophiocordyceps sinensis]	GO:0007165;GO:0035556;GO:0016042;GO:1901575;GO:0050789;GO:0071704;GO:0065007;GO:0006629;GO:0009987;GO:0050794;GO:0008150;GO:0008152;GO:0009056;GO:0044238GO:0043229;GO:0043227;GO:0043226;GO:0005634;GO:0110165;GO:0043231;GO:0005575GO:0042578;GO:0003674;GO:0008081;GO:0016787;GO:0016788;GO:0003824;GO:0004435;GO:0004629;GO:0004620;GO:0016298	BP:signal transduction;BP:intracellular signal transduction;BP:lipid catabolic process;BP:organic substance catabolic process;BP:regulation of biological process;BP:organic substance metabolic process;BP:biological regulation;BP:lipid metabolic process;BP:cellular process;BP:regulation of cellular process;BP:biological_process;BP:metabolic process;BP:catabolic process;BP:primary metabolic process…	K05857	PLCD	map04070;map00562	Phosphatidylinositol signaling system;Inositol phosphate metabolism	ENOG410XPSW	S:Function unknown	ENOG410XPSW(phospholipase c)	PF00388.22;PF00387.22	PI-PLC-X;PI-PLC-Y	Phosphatidylinositol-specific phospholipase C, X domain;Phosphatidylinositol-specific phospholipase C, Y domain	nuclear	292.8546448	286.8909302	275.3191834	200.7301788	231.8536682	234.6343231	307.082428	279.7790833	291.4880066	264.2526245	291.0448608	280.3843384
KAF4506028.1	G6O67_006153	Abhydrolase_3 domain-containing protein	-	Alpha/beta hydrolase fold-3 [Ophiocordyceps sinensis CO18] >KAF4506028.1 hypothetical protein G6O67_006153 [Ophiocordyceps sinensis]	GO:0016787;GO:0003674;GO:0003824	MF:hydrolase activity;MF:molecular_function;MF:catalytic activity	------	------	------	------	COG0657	G:Carbohydrate transport and metabolism	COG0657(SV2 related protein homolog)	PF07859.16;PF20434.1	Abhydrolase_3;BD-FAE	alpha/beta hydrolase fold;BD-FAE	cytoplasmic	284.7234497	254.4676666	333.3566284	427.4960327	452.8468933	505.8901367	343.3405762	311.5349121	287.0711975	602.906189	620.4611206	667.7501831
KAF4510629.1	G6O67_002505	Chromatin structure-remodeling complex subunit rsc7	-	hypothetical protein G6O67_002505 [Ophiocordyceps sinensis]	------	------	------	------	------	------	ENOG410YYMJ	S:Function unknown	ENOG410YYMJ(Nuclear localization protein)	PF08624.13	CRC_subunit	Chromatin remodelling complex Rsc7/Swp82 subunit	nuclear	1036.228027	944.2529297	1038.157104	911.7348633	914.2429199	967.3370972	960.4614868	1030.098389	1021.535461	772.166626	825.0321655	772.6085815
KAF4512825.1	G6O67_000163	Citrate synthase	-	citrate-synthase [Ophiocordyceps sinensis CO18] >KAF4512825.1 hypothetical protein G6O67_000163 [Ophiocordyceps sinensis]	GO:0006082;GO:0071704;GO:0044237;GO:0019752;GO:0008150;GO:0006101;GO:0008152;GO:0043436;GO:0009987;GO:0072350;GO:0044281GO:0046912;GO:0004108;GO:0036440;GO:0003824;GO:0016740;GO:0016746;GO:0003674	BP:organic acid metabolic process;BP:organic substance metabolic process;BP:cellular metabolic process;BP:carboxylic acid metabolic process;BP:biological_process;BP:citrate metabolic process;BP:metabolic process;BP:oxoacid metabolic process;BP:cellular process;BP:tricarboxylic acid metabolic process;BP:small molecule metabolic processMF:transferase activity, transferring acyl groups, acyl groups …	K01647	CS, gltA	map00020;map00630	Citrate cycl;Glyoxylate and dicarboxylate metabolism	COG0372	I:Lipid transport and metabolism	COG0372(Transfers the 4'-phosphopantetheine moiety from coenzyme A to a Ser of acyl-carrier-protein (By similarity))	PF00285.24	Citrate_synt	Citrate synthase, C-terminal domain	mitochondrial	3450.141357	3032.973877	3775.150879	3086.583496	3137.710449	3429.675293	3625.400879	3690.395508	3668.021973	3920.115723	3913.252441	3997.514404
KAF4512850.1	G6O67_000186	ER membrane protein complex subunit 10	-	hypothetical protein G6O67_000186 [Ophiocordyceps sinensis]	GO:0019220;GO:0080090;GO:0019222;GO:0016310;GO:0031323;GO:0071900;GO:0050789;GO:0043549;GO:0051246;GO:0065007;GO:0031399;GO:0065009;GO:0051338;GO:0009987;GO:0060255;GO:0050794;GO:0045859;GO:0008150;GO:0051171;GO:0008152;GO:0042325;GO:0051174;GO:0001932;GO:0050790;GO:0000079;GO:0051726;GO:0044237;GO:0006796;GO:0006793;GO:1904029GO:0031224;GO:0016021;GO:0110165;GO:0005575GO:0019899;GO:0003674;GO:00…	BP:regulation of phosphate metabolic process;BP:regulation of primary metabolic process;BP:regulation of metabolic process;BP:phosphorylation;BP:regulation of cellular metabolic process;BP:regulation of protein serine/threonine kinase activity;BP:regulation of biological process;BP:regulation of kinase activity;BP:regulation of protein metabolic process;BP:biological regulation;BP:regulation of p…	------	------	------	------	ENOG410Y3QQ	S:Function unknown	ENOG410Y3QQ(Conserved hypothetical, protein)	------	------	------	extracellular	462.3929749	414.1716309	425.3619385	410.427887	467.9137878	433.3729858	348.4316711	390.5245972	322.4550476	432.2191162	409.831604	487.8827515
KAF4511818.1	G6O67_001026	PRK domain-containing protein	-	hypothetical protein G6O67_001026 [Ophiocordyceps sinensis]	GO:0043168;GO:0097367;GO:0043167;GO:0030554;GO:0035639;GO:0016772;GO:0016301;GO:0032553;GO:0000166;GO:0036094;GO:0003824;GO:0016740;GO:0003674;GO:1901265;GO:0017076;GO:0032555;GO:0032559;GO:0097159;GO:1901363;GO:0005524;GO:0005488	MF:anion binding;MF:carbohydrate derivative binding;MF:ion binding;MF:adenyl nucleotide binding;MF:purine ribonucleoside triphosphate binding;MF:transferase activity, transferring phosphorus-containing groups;MF:kinase activity;MF:ribonucleotide binding;MF:nucleotide binding;MF:small molecule binding;MF:catalytic activity;MF:transferase activity;MF:molecular_function;MF:nucleoside phosphate bindi…	------	------	------	------	COG1072	H:Coenzyme transport and metabolism	COG1072(pantothenate kinase activity)	PF00485.21	PRK	Phosphoribulokinase / Uridine kinase family	cytoplasmic	288.1096497	298.9509277	303.2104492	286.0452271	242.1968536	288.5935059	293.9964905	289.4744263	282.0541992	343.6625061	327.9463806	328.8619995
KAF4503997.1	G6O67_008621	NAD(P)-binding protein	-	NAD(P)-binding domain protein [Ophiocordyceps sinensis CO18] >KAF4503997.1 hypothetical protein G6O67_008621 [Ophiocordyceps sinensis]	------	------	------	------	------	------	ENOG4111VKY	S:Function unknown	ENOG4111VKY(2-dehydropantoate 2-reductase)	PF00106.28;PF13561.9;PF08659.13	adh_short;adh_short_C2;KR	short chain dehydrogenase;Enoyl;KR domain	cytoplasmic	159.0709381	190.6815948	138.9040222	468.3815308	553.1408691	556.9951782	0	0	0	0	0	0
KAF4512713.1	G6O67_000061	RNA-binding protein VTS1	-	hypothetical protein G6O67_000061 [Ophiocordyceps sinensis]	GO:0009894;GO:0019219;GO:0032774;GO:0031329;GO:0031323;GO:0090304;GO:0044249;GO:0034641;GO:0006807;GO:1901362;GO:0050789;GO:1901360;GO:0080090;GO:1901576;GO:0019222;GO:0043488;GO:0043487;GO:0010608;GO:0071704;GO:0065007;GO:0097659;GO:0065008;GO:0006383;GO:0010468;GO:0018130;GO:0061013;GO:0006139;GO:0060255;GO:0009987;GO:0006725;GO:0050794;GO:0009058;GO:0009059;GO:0008150;GO:0051171;GO:0008152;GO:…	BP:regulation of catabolic process;BP:regulation of nucleobase-containing compound metabolic process;BP:RNA biosynthetic process;BP:regulation of cellular catabolic process;BP:regulation of cellular metabolic process;BP:nucleic acid metabolic process;BP:cellular biosynthetic process;BP:cellular nitrogen compound metabolic process;BP:nitrogen compound metabolic process;BP:organic cyclic compound b…	------	------	------	------	ENOG4110B51	U:Intracellular trafficking, secretion, and vesicular transport	ENOG4110B51(RNA-binding protein involved in post-transcriptional regulation through transcript degradation. May be involved in vacuolar protein transport (By similarity))	PF07647.20	SAM_2	SAM domain	cytoplasmic	295.916626	336.6402283	319.6782532	292.9949036	239.4978333	200.1509399	331.4659424	335.6370544	341.6428223	281.1858521	305.758728	302.0743713
KAF4505977.1	G6O67_006108	Carboxypeptidase	-	hypothetical protein G6O67_006108 [Ophiocordyceps sinensis]	GO:0044238;GO:1901564;GO:0019538;GO:0043170;GO:0071704;GO:0006807;GO:0008150;GO:0008152;GO:0006508GO:0003674;GO:0008238;GO:0016787;GO:0004180;GO:0140096;GO:0017171;GO:0004185;GO:0070008;GO:0008233;GO:0003824;GO:0008236	BP:primary metabolic process;BP:organonitrogen compound metabolic process;BP:protein metabolic process;BP:macromolecule metabolic process;BP:organic substance metabolic process;BP:nitrogen compound metabolic process;BP:biological_process;BP:metabolic process;BP:proteolysisMF:molecular_function;MF:exopeptidase activity;MF:hydrolase activity;MF:carboxypeptidase activity;MF:catalytic activity, actin…	------	------	------	------	COG2939	S:Function unknown	COG2939(-)	PF00450.25	Peptidase_S10	Serine carboxypeptidase	vacuolar	3399.669434	3405.227051	3295.810791	2215.091553	2257.634033	2236.450928	2642.438721	2592.948975	2514.487305	2280.888916	2227.034424	2226.100342
KAF4507202.1	G6O67_005865	1,3-beta-glucanosyltransferase	-	glycoside hydrolase family 72 protein [Ophiocordyceps sinensis CO18] >KAF4507202.1 hypothetical protein G6O67_005865 [Ophiocordyceps sinensis]	GO:0016020;GO:0005575;GO:0031224;GO:0005886;GO:0110165;GO:0031225GO:0016787;GO:0003824;GO:0016740;GO:0003674	CC:membrane;CC:cellular_component;CC:intrinsic component of membrane;CC:plasma membrane;CC:cellular anatomical entity;CC:anchored component of membraneMF:hydrolase activity;MF:catalytic activity;MF:transferase activity;MF:molecular_function	K22834	GAS3	------	------	ENOG410XSHQ	S:Function unknown	ENOG410XSHQ(1,3-beta-glucanosyltransferase gel2)	PF03198.17	Glyco_hydro_72	Glucanosyltransferase	ER	1833.764404	1778.258911	1844.760254	778.2695923	803.7001953	782.3874512	2627.821289	2709.904053	2666.540039	687.7815552	705.4342041	694.8798828
KAF4507772.1	G6O67_004235	Zn(2)-C6 fungal-type domain-containing protein	-	Transcription factor, fungi [Ophiocordyceps sinensis CO18] >KAF4507772.1 hypothetical protein G6O67_004235 [Ophiocordyceps sinensis]	GO:0043231;GO:0005634;GO:0005575;GO:0043229;GO:0043227;GO:0043226;GO:0110165GO:0043169;GO:0046914;GO:0003700;GO:0097159;GO:1901363;GO:0043167;GO:0003674;GO:0008270;GO:0003676;GO:0003677;GO:0000981;GO:0140110;GO:0046872;GO:0005488	CC:intracellular membrane-bounded organelle;CC:nucleus;CC:cellular_component;CC:intracellular organelle;CC:membrane-bounded organelle;CC:organelle;CC:cellular anatomical entityMF:cation binding;MF:transition metal ion binding;MF:transcription factor activity, sequence-specific DNA binding;MF:organic cyclic compound binding;MF:heterocyclic compound binding;MF:ion binding;MF:molecular_function;MF:z…	------	------	------	------	ENOG410YE2K	S:Function unknown	ENOG410YE2K(Fungal specific transcription factor domain)	PF04082.21;PF00172.21	Fungal_trans;Zn_clus	Fungal specific transcription factor domain;Fungal Z	nuclear	459.2217407	454.2658386	481.6287842	609.0664673	584.307373	652.0492554	424.5037231	431.9492188	403.3453369	499.7144775	524.9376221	523.3490601
KAF4506776.1	G6O67_006823	NTF2 domain-containing protein	-	Nuclear transport factor 2 domain containing protein [Ophiocordyceps sinensis CO18] >KAF4506776.1 hypothetical protein G6O67_006823 [Ophiocordyceps sinensis]	GO:0051169;GO:0009987;GO:0046907;GO:0006810;GO:0006913;GO:0051649;GO:0008150;GO:0051234;GO:0051179;GO:0051641GO:0016829;GO:0003824;GO:0003674	BP:nuclear transport;BP:cellular process;BP:intracellular transport;BP:transport;BP:nucleocytoplasmic transport;BP:establishment of localization in cell;BP:biological_process;BP:establishment of localization;BP:localization;BP:cellular localizationMF:lyase activity;MF:catalytic activity;MF:molecular_function	K14285	NXT1_2, P15	map03008;map03015;map03013	Ribosome biogenesis in eukaryotes;mRNA surveillance pathway;Nucleocytoplasmic transport	ENOG410YJW2	S:Function unknown	ENOG410YJW2(-)	------	------	------	cytoplasmic	210.7211914	174.256012	149.712616	241.3842926	262.8118896	240.4615936	169.1152039	152.684433	164.6031799	173.6290894	190.3613739	239.2081604
KAF4513217.1	G6O67_000515	tRNA-synt_1g domain-containing protein	-	hypothetical protein OCS_00760 [Ophiocordyceps sinensis CO18] >KAF4513217.1 hypothetical protein G6O67_000515 [Ophiocordyceps sinensis]	------	------	------	------	------	------	ENOG410YQD0	S:Function unknown	ENOG410YQD0(-)	PF13279.9	4HBT_2	Thioesterase-like superfamily	cytoplasmic	703.8076782	668.6090088	681.536438	745.1740112	758.4908447	737.9194336	866.4954834	846.8496704	881.956665	625.0932007	652.8668213	701.2259521
KAF4504285.1	G6O67_008452	Mitochondrial F1F0-ATP synthase-like protein g subunit	-	hypothetical protein G6O67_008452 [Ophiocordyceps sinensis]	GO:0009141;GO:0009142;GO:0009144;GO:0009145;GO:0044249;GO:0034641;GO:0009165;GO:0044281;GO:0072521;GO:0072522;GO:1901362;GO:0009259;GO:1901360;GO:0006139;GO:0009201;GO:0071704;GO:0009199;GO:0018130;GO:0009206;GO:0009205;GO:0019693;GO:1901576;GO:0046034;GO:0009987;GO:0006725;GO:0009152;GO:0009150;GO:0009260;GO:0009058;GO:0009117;GO:0008152;GO:0019438;GO:0034654;GO:0044271;GO:0090407;GO:0055086;GO:…	BP:nucleoside triphosphate metabolic process;BP:nucleoside triphosphate biosynthetic process;BP:purine nucleoside triphosphate metabolic process;BP:purine nucleoside triphosphate biosynthetic process;BP:cellular biosynthetic process;BP:cellular nitrogen compound metabolic process;BP:nucleotide biosynthetic process;BP:small molecule metabolic process;BP:purine-containing compound metabolic process…	K02140	ATPeFG, ATP5L, ATP20	map00190	Oxidative phosphorylation	ENOG4111TZ1	I:Lipid transport and metabolism	ENOG4111TZ1(Mitochondrial membrane ATP synthase (F(1)F(0) ATP synthase or Complex V) produces ATP from ADP in the presence of a proton gradient across the membrane which is generated by electron transport complexes of the respiratory chain. F-type ATPases consist of two structural domains, F(1) - containing the extramembraneous catalytic core, and F(0) - containing the membrane proton channel, li…	PF04718.18	ATP-synt_G	Mitochondrial ATP synthase g subunit	mitochondrial	613.4151611	524.5489502	576.7739258	523.2327271	570.4044189	479.2350159	462.992981	433.6642151	451.9003296	422.1957703	376.0572205	405.3650513
KAF4505502.1	G6O67_007445	MPN domain-containing protein	-	hypothetical protein G6O67_007445 [Ophiocordyceps sinensis]	GO:0032991;GO:1902494;GO:0005575;GO:1905368;GO:1905369;GO:0000502GO:0016787;GO:0019783;GO:0101005;GO:0140096;GO:0061578;GO:0003824;GO:0003674;GO:0008233;GO:0008237	CC:macromolecular complex;CC:catalytic complex;CC:cellular_component;CC:peptidase complex;CC:endopeptidase complex;CC:proteasome complexMF:hydrolase activity;MF:ubiquitin-like protein-specific protease activity;MF:ubiquitinyl hydrolase activity;MF:catalytic activity, acting on a protein;MF:Lys63-specific deubiquitinase activity;MF:catalytic activity;MF:molecular_function;MF:peptidase activity;MF:…	K03030	PSMD14, RPN11, POH1	map03050	Proteasome	COG1310	S:Function unknown	COG1310(Conserved hypothetical, protein)	PF01398.24;PF13012.9;PF14464.9	JAB;MitMem_reg;Prok-JAB	JAB1/Mov34/MPN/PAD-1 ubiquitin protease;Maintenance of mitochondrial structure and function;Prokaryotic homologs of the JAB domain	cytoplasmic	1723.866821	1716.654785	1634.869873	1411.783081	1330.056152	1271.756958	1618.144043	1709.505493	1570.835083	1503.683228	1623.586914	1705.020264
KAF4507770.1	G6O67_004233	HAD superfamily hydrolase	-	hypothetical protein G6O67_004233 [Ophiocordyceps sinensis]	GO:0016787;GO:0003674;GO:0003824	MF:hydrolase activity;MF:molecular_function;MF:catalytic activity	K17623	PUDP, HDHD1	------	------	COG0637	G:Carbohydrate transport and metabolism	COG0637(Catalyzes the phosphorylation of NAD to NADP. Utilizes ATP and other nucleoside triphosphates as well as inorganic polyphosphate as a source of phosphorus (By similarity))	PF13419.9;PF00702.29	HAD_2;Hydrolase	Haloacid dehalogenase-like hydrolase;haloacid dehalogenase-like hydrolase	cytoplasmic	91.68995667	59.65618896	79.60131836	31.78108788	29.77948952	28.59835815	58.20037079	60.21046829	62.04489136	50.05859756	61.10570145	70.57217407
KAF4505034.1	G6O67_007030	NADH-ubiquinone oxidoreductase 178 kDa subunit	-	NADH-ubiquinone oxidoreductase 17.8 kDa subunit [Ophiocordyceps sinensis CO18] >KAF4505034.1 hypothetical protein G6O67_007030 [Ophiocordyceps sinensis]	GO:0043231;GO:0016021;GO:0005739;GO:0005575;GO:0043229;GO:0031224;GO:0043227;GO:0043226;GO:0110165	CC:intracellular membrane-bounded organelle;CC:integral component of membrane;CC:mitochondrion;CC:cellular_component;CC:intracellular organelle;CC:intrinsic component of membrane;CC:membrane-bounded organelle;CC:organelle;CC:cellular anatomical entity	------	------	------	------	ENOG410Y62F	S:Function unknown	ENOG410Y62F(NADH-ubiquinone oxidoreductase 178 kDa subunit)	------	------	------	mitochondrial	799.8706665	794.524353	762.7789307	598.7174683	611.2484741	626.0566406	718.6011353	679.0494995	697.4069824	556.5388794	573.8983154	527.8052979
KAF4512084.1	G6O67_001266	Piwi domain-containing protein	-	hypothetical protein G6O67_001266 [Ophiocordyceps sinensis]	------	------	------	------	------	------	ENOG4111S07	S:Function unknown	ENOG4111S07(-)	------	------	------	cytoplasmic	381.640625	418.4026184	388.6104126	448.2892761	430.7574768	451.9035645	354.3011475	369.4536743	334.2795105	367.8094177	404.9346924	381.6604614
KAF4504172.1	G6O67_008359	PEST proteolytic signal-containing nuclear protein	-	hypothetical protein OCS_04009 [Ophiocordyceps sinensis CO18] >KAF4504172.1 hypothetical protein G6O67_008359 [Ophiocordyceps sinensis]	------	------	------	------	------	------	ENOG410ZCR3	S:Function unknown	ENOG410ZCR3(-)	------	------	------	cytoplasmic	1026.630127	844.9501343	1058.267456	553.6498413	532.7263184	518.3408203	1205.415527	1307.202271	1196.842285	370.5248718	381.2572021	396.901886
KAF4510992.1	G6O67_002833	Isocitrate lyase	-	hypothetical protein G6O67_002833 [Ophiocordyceps sinensis]	GO:0071704;GO:0006082;GO:0044237;GO:0009987;GO:0019752;GO:0008152;GO:0043436;GO:0008150;GO:0044281GO:0043169;GO:0046421;GO:0043167;GO:0016829;GO:0016830;GO:0016833;GO:0004451;GO:0003824;GO:0003674;GO:0005488;GO:0046872	BP:organic substance metabolic process;BP:organic acid metabolic process;BP:cellular metabolic process;BP:cellular process;BP:carboxylic acid metabolic process;BP:metabolic process;BP:oxoacid metabolic process;BP:biological_process;BP:small molecule metabolic processMF:cation binding;MF:methylisocitrate lyase activity;MF:ion binding;MF:lyase activity;MF:carbon-carbon lyase activity;MF:oxo-acid-ly…	K01637	E4.1.3.1, aceA	map00630	Glyoxylate and dicarboxylate metabolism	COG2224	C:Energy production and conversion	COG2224(Isocitrate lyase)	PF00463.24;PF13714.9	ICL;PEP_mutase	Isocitrate lyase family;Phosphoenolpyruvate phosphomutase	cytoplasmic	678.2834473	714.2789917	659.0404053	595.1949463	596.0430908	597.053894	521.6694946	524.8886108	515.6711426	561.2329102	532.269043	546.2243652
KAF4506355.1	G6O67_006449	Secreted protein	-	hypothetical protein G6O67_006449 [Ophiocordyceps sinensis]	------	------	------	------	------	------	------	------		------	------	------	cytoplasmic	52.64806366	45.34933472	48.33112717	51.99987793	34.38195038	36.87807846	64.39035797	61.67919159	53.79535675	37.52106476	41.60619736	46.09238815
KAF4506958.1	G6O67_005639	LysR family regulatory protein	-	hypothetical protein G6O67_005639 [Ophiocordyceps sinensis]	GO:0003824;GO:0016740;GO:0003674	MF:catalytic activity;MF:transferase activity;MF:molecular_function	------	------	------	------	ENOG410YG5C;ENOG410YBC1	S:Function unknown;	ENOG410YG5C(LysR family regulatory protein); ENOG410YBC1(Transferase family)	PF02458.18	Transferase	Transferase family	cytoplasmic	237.0979614	252.9671631	243.4717102	579.5879517	571.0259399	550.8615112	282.0202332	239.4723053	238.8422546	765.9557495	726.4320679	799.3027344
KAF4508650.1	G6O67_005002	60S ribosomal protein L16	-	Ribosomal protein L13, eukaryotic/archaeal [Ophiocordyceps sinensis CO18] >KAF4508650.1 hypothetical protein G6O67_005002 [Ophiocordyceps sinensis]	GO:0044249;GO:0034641;GO:0006807;GO:0034645;GO:1901576;GO:0044271;GO:0044260;GO:0043043;GO:0071704;GO:0043604;GO:0009987;GO:0009058;GO:0009059;GO:0008150;GO:0008152;GO:0044238;GO:1901564;GO:0043603;GO:1901566;GO:0019538;GO:0044237;GO:0043170;GO:0006518;GO:0006412GO:0015934;GO:0044391;GO:0032991;GO:1990904;GO:0005575GO:0003674;GO:0005198;GO:0003735	BP:cellular biosynthetic process;BP:cellular nitrogen compound metabolic process;BP:nitrogen compound metabolic process;BP:cellular macromolecule biosynthetic process;BP:organic substance biosynthetic process;BP:cellular nitrogen compound biosynthetic process;BP:cellular macromolecule metabolic process;BP:peptide biosynthetic process;BP:organic substance metabolic process;BP:amide biosynthetic pr…	K02872	RP-L13Ae, RPL13A	map03010	Ribosome	COG0102	J:Translation, ribosomal structure and biogenesis	COG0102(This protein is one of the early assembly proteins of the 50S ribosomal subunit, although it is not seen to bind rRNA by itself. It is important during the early stages of 50S assembly (By similarity))	PF00572.21	Ribosomal_L13	Ribosomal protein L13	cytoplasmic	543.0702515	579.0939941	588.8824463	998.3897705	927.5384521	985.194458	516.335144	547.4395142	537.5064697	539.6048584	514.4506226	569.4638672
KAF4509529.1	G6O67_003698	Trehalase	-	hypothetical protein G6O67_003698 [Ophiocordyceps sinensis]	GO:0032502;GO:0008152;GO:0016052;GO:0030154;GO:0009311;GO:0009313;GO:1903046;GO:0044248;GO:0044237;GO:0044262;GO:0003006;GO:0048869;GO:0005984;GO:0034293;GO:0071704;GO:0022413;GO:0046352;GO:0048468;GO:0009987;GO:1901575;GO:0030437;GO:0008150;GO:0043935;GO:0005975;GO:0043934;GO:0009056;GO:0044275;GO:0044238;GO:0030435;GO:0022414;GO:0048856;GO:0005993;GO:0005991;GO:0048646;GO:0022402GO:0005737;GO:0…	BP:developmental process;BP:metabolic process;BP:carbohydrate catabolic process;BP:cell differentiation;BP:oligosaccharide metabolic process;BP:oligosaccharide catabolic process;BP:meiotic cell cycle process;BP:cellular catabolic process;BP:cellular metabolic process;BP:cellular carbohydrate metabolic process;BP:developmental process involved in reproduction;BP:cellular developmental process;BP:d…	K01194	TREH, treA, treF	map00500	Starch and sucrose metabolism	COG1626	E:Amino acid transport and metabolism	COG1626(Threonine dehydratase)	PF01204.21;PF07492.14	Trehalase;Trehalase_Ca-bi	Trehalase;Neutral trehalase Ca2+ binding domain	cytoplasmic	196.1813965	218.4517975	184.7064667	248.6844177	252.9384918	242.5259857	121.8041763	133.6789398	129.7818909	173.178421	196.1418762	209.6891327
KAF4508250.1	G6O67_004656	Btz domain-containing protein	-	hypothetical protein G6O67_004656 [Ophiocordyceps sinensis]	GO:0015931;GO:0000184;GO:0009892;GO:0080090;GO:0019222;GO:0050794;GO:2000112;GO:0031323;GO:0050657;GO:0090304;GO:0010629;GO:0006807;GO:0051236;GO:0051234;GO:0051028;GO:0006396;GO:0050789;GO:1901360;GO:1901361;GO:0006139;GO:1901575;GO:0044265;GO:0010605;GO:0008380;GO:0044260;GO:0010608;GO:0051246;GO:0051179;GO:0071705;GO:0071704;GO:0065007;GO:0006810;GO:0031326;GO:0006401;GO:0006402;GO:0010468;GO:…	BP:nucleobase-containing compound transport;BP:nuclear-transcribed mRNA catabolic process, nonsense-mediated decay;BP:negative regulation of metabolic process;BP:regulation of primary metabolic process;BP:regulation of metabolic process;BP:regulation of cellular process;BP:regulation of cellular macromolecule biosynthetic process;BP:regulation of cellular metabolic process;BP:nucleic acid transpo…	------	------	------	------	ENOG4111JIU	S:Function unknown	ENOG4111JIU(Conserved hypothetical, protein)	PF09405.13	Btz	CASC3/Barentsz eIF4AIII binding	cytoplasmic	75.40918732	72.60267639	98.9155426	109.3246841	83.76308441	84.66494751	172.0114746	147.907608	149.989151	179.8556824	181.9799652	109.6066513
KAF4506938.1	G6O67_005622	Amino acid/polyamine transporter I	-	amino acid or gaba permease [Ophiocordyceps sinensis CO18] >KAF4506938.1 hypothetical protein G6O67_005622 [Ophiocordyceps sinensis]	GO:0016021;GO:0005575;GO:0110165;GO:0031224GO:0005215;GO:0022857;GO:0003674	CC:integral component of membrane;CC:cellular_component;CC:cellular anatomical entity;CC:intrinsic component of membraneMF:transporter activity;MF:transmembrane transporter activity;MF:molecular_function	------	------	------	------	COG0531	P:Inorganic ion transport and metabolism	COG0531(Sulfatase)	PF13520.9;PF00324.24	AA_permease_2;AA_permease	Amino acid permease;Amino acid permease	Golgi apparatus	364.4452515	201.4588928	412.2047119	562.6182251	645.5758667	698.3257446	406.7471924	519.1881714	353.6988525	432.7319031	573.4950562	544.3591919
KAF4507323.1	G6O67_005974	AZUL domain-containing protein	-	hypothetical protein G6O67_005974 [Ophiocordyceps sinensis]	GO:0051603;GO:1901575;GO:0044265;GO:1901564;GO:0044260;GO:0044238;GO:0019538;GO:0006807;GO:0009987;GO:0019941;GO:0044237;GO:0043170;GO:0044248;GO:0071704;GO:0006511;GO:0008150;GO:0008152;GO:0006508;GO:0043632;GO:0009056;GO:0009057	BP:proteolysis involved in cellular protein catabolic process;BP:organic substance catabolic process;BP:cellular macromolecule catabolic process;BP:organonitrogen compound metabolic process;BP:cellular macromolecule metabolic process;BP:primary metabolic process;BP:protein metabolic process;BP:nitrogen compound metabolic process;BP:cellular process;BP:modification-dependent protein catabolic proc…	------	------	------	------	ENOG4111FDX	O:Posttranslational modification, protein turnover, chaperones	ENOG4111FDX(ubiquitin fusion degradation protein)	PF03152.17	UFD1	Ubiquitin fusion degradation protein UFD1	cytoplasmic	236.5968323	187.0024567	243.6005402	234.0453491	272.9570007	270.7693176	271.4036255	255.1745605	259.4277039	212.892395	230.3065338	201.1238861
KAF4504412.1	G6O67_007863	Oxidored_FMN domain-containing protein	-	hypothetical protein G6O67_007863 [Ophiocordyceps sinensis]	GO:0005488;GO:0036094;GO:0050661;GO:0032553;GO:0097367;GO:0097159;GO:0000166;GO:0003959;GO:0003824;GO:0003674;GO:0016651;GO:0010181;GO:0043168;GO:0043167;GO:1901363;GO:1901265;GO:0016491	MF:binding;MF:small molecule binding;MF:NADP binding;MF:ribonucleotide binding;MF:carbohydrate derivative binding;MF:organic cyclic compound binding;MF:nucleotide binding;MF:NADPH dehydrogenase activity;MF:catalytic activity;MF:molecular_function;MF:oxidoreductase activity, acting on NA;MF:FMN binding;MF:anion binding;MF:ion binding;MF:heterocyclic compound binding;MF:nucleoside phosphate binding…	------	------	------	------	COG1902	C:Energy production and conversion	COG1902(Succinyl-CoA synthetase subunit beta)	PF00724.23	Oxidored_FMN	NAD	cytoplasmic	90.41530609	60.95546341	86.49777222	253.5861969	244.1204376	230.104538	174.0879669	217.317276	183.7171936	151.799942	140.1125793	123.1339111
KAF4505015.1	G6O67_007013	MAP kinase kinase kinase	-	MAP kinase kinase kinase Czk3 [Ophiocordyceps sinensis CO18] >KAF4505015.1 hypothetical protein G6O67_007013 [Ophiocordyceps sinensis]	GO:0016310;GO:0006807;GO:0007165;GO:0035556;GO:0050789;GO:0051716;GO:0000165;GO:0031098;GO:0071704;GO:0065007;GO:0006468;GO:0009987;GO:0050794;GO:0043412;GO:0036211;GO:0008150;GO:0008152;GO:0044238;GO:1901564;GO:0019538;GO:0050896;GO:0006950;GO:0044237;GO:0043170;GO:0006796;GO:0051403;GO:0033554;GO:0006793GO:0005737;GO:0110165;GO:0005575GO:0035639;GO:1901363;GO:0003674;GO:0043167;GO:1901265;GO:00…	BP:phosphorylation;BP:nitrogen compound metabolic process;BP:signal transduction;BP:intracellular signal transduction;BP:regulation of biological process;BP:cellular response to stimulus;BP:MAPK cascade;BP:stress-activated protein kinase signaling cascade;BP:organic substance metabolic process;BP:biological regulation;BP:protein phosphorylation;BP:cellular process;BP:regulation of cellular proces…	K11230	SSK2	map04011	MAPK signaling pathway - yeast	ENOG410XQZE	T:Signal transduction mechanisms	ENOG410XQZE(kinase kinase kinase)	PF00069.28;PF07714.20;PF19431.2	Pkinase;PK_Tyr_Ser-Thr;MEKK4_N	Protein kinase domain;Protein tyrosine and serine/threonine kinase;MEKK4 N-terminal	cytoplasmic	18.46185303	0	31.77628517	42.798172	39.92595291	38.46577072	0	21.81393623	11.08640671	27.68558502	11.71747303	11.58617401
KAF4507744.1	G6O67_004210	Fip1 domain-containing protein	-	Pre-mRNA polyadenylation factor Fip1 [Ophiocordyceps sinensis CO18] >KAF4507744.1 hypothetical protein G6O67_004210 [Ophiocordyceps sinensis]	GO:0043231;GO:0005634;GO:0005575;GO:0043229;GO:0043227;GO:0043226;GO:0110165	CC:intracellular membrane-bounded organelle;CC:nucleus;CC:cellular_component;CC:intracellular organelle;CC:membrane-bounded organelle;CC:organelle;CC:cellular anatomical entity	K14405	FIP1L1, FIP1	map03015	mRNA surveillance pathway	COG5213	A:RNA processing and modification	COG5213(mRNA processing)	PF05182.16	Fip1	Fip1 motif	nuclear	82.73314667	79.53266144	73.98458862	58.99584579	62.94030762	57.25917435	76.89813232	72.30297089	86.03120422	68.32717133	69.49377441	68.02181244
KAF4509539.1	G6O67_003706	Protein kinase domain-containing protein	-	MAP kinase kinase EMK1 [Ophiocordyceps sinensis CO18] >KAF4509539.1 hypothetical protein G6O67_003706 [Ophiocordyceps sinensis]	GO:0016310;GO:0006807;GO:0071704;GO:0006468;GO:0009987;GO:0043412;GO:0036211;GO:0008150;GO:0008152;GO:0044238;GO:1901564;GO:0019538;GO:0044237;GO:0043170;GO:0006796;GO:0006793GO:0035639;GO:0003674;GO:0005488;GO:0043167;GO:1901363;GO:1901265;GO:0043168;GO:0000166;GO:0016740;GO:0004672;GO:0017076;GO:0005524;GO:0016301;GO:0140096;GO:0036094;GO:0003824;GO:0016772;GO:0030554;GO:0097159;GO:0097367;GO:0…	BP:phosphorylation;BP:nitrogen compound metabolic process;BP:organic substance metabolic process;BP:protein phosphorylation;BP:cellular process;BP:macromolecule modification;BP:protein modification process;BP:biological_process;BP:metabolic process;BP:primary metabolic process;BP:organonitrogen compound metabolic process;BP:protein metabolic process;BP:cellular metabolic process;BP:macromolecule …	K11226	STE7	map04011	MAPK signaling pathway - yeast	ENOG410XQ5A	T:Signal transduction mechanisms	ENOG410XQ5A(mitogen-activated protein kinase kinase)	PF00069.28;PF07714.20;PF03109.19	Pkinase;PK_Tyr_Ser-Thr;ABC1	Protein kinase domain;Protein tyrosine and serine/threonine kinase;ABC1 atypical kinase-like domain	cytoplasmic	1085.475708	1145.848633	1417.289063	1353.205688	1243.209473	1470.432861	1070.956421	1164.046875	1070.967773	1097.30957	1148.121704	1135.802368
KAF4503961.1	G6O67_008586	Prohibitin	-	Prohibitin [Ophiocordyceps sinensis CO18] >KAF4503961.1 hypothetical protein G6O67_008586 [Ophiocordyceps sinensis]	GO:0031090;GO:0016020;GO:0019866;GO:0031966;GO:0005575;GO:0005743;GO:0110165	CC:organelle membrane;CC:membrane;CC:organelle inner membrane;CC:mitochondrial membrane;CC:cellular_component;CC:mitochondrial inner membrane;CC:cellular anatomical entity	K17080	PHB1	------	------	COG0330	O:Posttranslational modification, protein turnover, chaperones	COG0330(Band 7 protein)	PF01145.28	Band_7	SPFH domain / Band 7 family	peroxisomal	6191.185547	7585.633789	6973.274414	5984.915527	5767.185547	6226.150391	7711.098145	7588.987305	7358.464355	5979.052246	5610.43457	5897.533203
KAF4506611.1	G6O67_006677	Porphobilinogen deaminase	-	hypothetical protein G6O67_006677 [Ophiocordyceps sinensis]	GO:0018160;GO:0006778;GO:0006779;GO:0044249;GO:0034641;GO:0006807;GO:1901362;GO:1901360;GO:1901576;GO:0042440;GO:0018198;GO:0006783;GO:0006782;GO:0018193;GO:0071704;GO:0033014;GO:0033013;GO:0046501;GO:0018130;GO:0042168;GO:0009987;GO:0006725;GO:0009058;GO:0036211;GO:0008150;GO:0008152;GO:0044271;GO:0046148;GO:0046483;GO:0044238;GO:1901564;GO:1901566;GO:0019538;GO:0043412;GO:0044237;GO:0043170;GO:…	BP:peptidyl-pyrromethane cofactor linkage;BP:porphyrin-containing compound metabolic process;BP:porphyrin-containing compound biosynthetic process;BP:cellular biosynthetic process;BP:cellular nitrogen compound metabolic process;BP:nitrogen compound metabolic process;BP:organic cyclic compound biosynthetic process;BP:organic cyclic compound metabolic process;BP:organic substance biosynthetic proce…	K01749	hemC, HMBS	map00860;map01240	Porphyrin metabolism;Biosynthesis of cofactors	COG0181	H:Coenzyme transport and metabolism	COG0181(Tetrapolymerization of the monopyrrole PBG into the hydroxymethylbilane pre-uroporphyrinogen in several discrete steps (By similarity))	PF01379.23;PF03900.18	Porphobil_deam;Porphobil_deamC	Porphobilinogen deaminase, dipyromethane cofactor binding domain;Porphobilinogen deaminase, C-terminal domain	cytoplasmic	290.5230408	335.3685608	300.8782043	239.9187164	236.2953186	241.9334869	315.3334045	331.3752136	322.0364075	336.8327332	320.5831299	338.7750244
KAF4512319.1	G6O67_001477	Ubiquitin-like domain-containing protein	-	Ubiquitin supergroup [Ophiocordyceps sinensis CO18] >KAF4512319.1 hypothetical protein G6O67_001477 [Ophiocordyceps sinensis]	------	------	K23388	UBL4	------	------	ENOG4111XJK	S:Function unknown	ENOG4111XJK(Conserved hypothetical, protein)	PF12754.10;PF17183.7	Blt1;Blt1_C	Blt1 N-terminal domain;Get5 carboxyl domain	cytoplasmic	1553.014038	1593.944092	1598.967529	1375.796387	1338.777954	1540.694702	1331.485596	1385.054688	1389.051514	1273.028564	1375.127197	1260.357788
KAF4508624.1	G6O67_004976	MPN domain-containing protein	-	hypothetical protein G6O67_004976 [Ophiocordyceps sinensis]	GO:0009987;GO:0008150;GO:0006457GO:0016272;GO:0005575;GO:0032991GO:0016787;GO:0003674;GO:0101005;GO:0019783;GO:0140096;GO:0051082;GO:0061578;GO:0003824;GO:0005488;GO:0005515;GO:0008233;GO:0008237	BP:cellular process;BP:biological_process;BP:protein foldingCC:prefoldin complex;CC:cellular_component;CC:macromolecular complexMF:hydrolase activity;MF:molecular_function;MF:ubiquitinyl hydrolase activity;MF:ubiquitin-like protein-specific protease activity;MF:catalytic activity, acting on a protein;MF:unfolded protein binding;MF:Lys63-specific deubiquitinase activity;MF:catalytic activity;MF:bi…	K11866	STAMBP, AMSH	map04144	Endocytosis	COG1310	S:Function unknown	COG1310(KOW motif domain protein)	PF01920.23;PF01398.24;PF08969.14;PF14464.9	Prefoldin_2;JAB;USP8_dimer;Prok-JAB	Prefoldin subunit;JAB1/Mov34/MPN/PAD-1 ubiquitin protease;USP8 dimerisation domain;Prokaryotic homologs of the JAB domain	nuclear	122.4260406	142.541275	83.72948456	105.5676651	84.55500031	0	117.7117767	126.3027191	122.7618408	0	63.46606064	62.42059326
KAF4509626.1	G6O67_003775	Peroxidase	-	hypothetical protein G6O67_003775 [Ophiocordyceps sinensis]	GO:0050896;GO:0006950;GO:0006979;GO:0008150GO:0020037;GO:0046906;GO:0097159;GO:0016209;GO:1901363;GO:0003824;GO:0003674;GO:0005488;GO:0016684;GO:0004601;GO:0016491	BP:response to stimulus;BP:response to stress;BP:response to oxidative stress;BP:biological_processMF:heme binding;MF:tetrapyrrole binding;MF:organic cyclic compound binding;MF:antioxidant activity;MF:heterocyclic compound binding;MF:catalytic activity;MF:molecular_function;MF:binding;MF:oxidoreductase activity, acting on peroxide as acceptor;MF:peroxidase activity;MF:oxidoreductase activity	------	------	------	------	ENOG4111D3F	S:Function unknown	ENOG4111D3F(WSC domain containing 1)	PF01822.22;PF00141.26	WSC;peroxidase	WSC domain;Peroxidase	extracellular	25028.38086	24592.03125	25242.60742	31024.56641	30539.99805	32041.08398	29786.63867	29889.33203	29314.78125	20462.91016	20622.68359	19735.5625
KAF4507763.1	G6O67_004226	GYF domain-containing protein	-	hypothetical protein G6O67_004226 [Ophiocordyceps sinensis]	------	------	K18730	GIGYF	------	------	ENOG410Y2A2	S:Function unknown	ENOG410Y2A2(GRB10 interacting GYF protein)	PF02213.19	GYF	GYF domain	nuclear	434.5150452	413.3474121	420.9936218	322.8063049	324.6843567	322.4703369	359.7945557	380.9134216	381.3451233	343.3535156	332.3072815	324.0726929
KAF4507911.1	G6O67_004359	Leuk-A4-hydro_C domain-containing protein	-	hypothetical protein G6O67_004359 [Ophiocordyceps sinensis]	GO:0006807;GO:0071704;GO:0006508;GO:0008150;GO:0008152;GO:0044238;GO:1901564;GO:0019538;GO:0043170GO:0005737;GO:0110165;GO:0005575GO:0003674;GO:0005488;GO:0008233;GO:0008237;GO:0043169;GO:0046914;GO:0016801;GO:0016803;GO:0043167;GO:0004301;GO:0046872;GO:0016787;GO:0140096;GO:0003824;GO:0008270	BP:nitrogen compound metabolic process;BP:organic substance metabolic process;BP:proteolysis;BP:biological_process;BP:metabolic process;BP:primary metabolic process;BP:organonitrogen compound metabolic process;BP:protein metabolic process;BP:macromolecule metabolic processCC:cytoplasm;CC:cellular anatomical entity;CC:cellular_componentMF:molecular_function;MF:binding;MF:peptidase activity;MF:meta…	K01254	LTA4H	map00590	Arachidonic acid metabolism	COG0308	E:Amino acid transport and metabolism	COG0308(aminopeptidase)	PF09127.14	Leuk-A4-hydro_C	Leukotriene A4 hydrolase, C-terminal	cytoplasmic	474.086853	379.3397827	481.1411133	525.4680786	503.8928223	475.8415527	413.7702026	395.3972473	389.8917236	730.116272	831.052124	827.6392822
KAF4510590.1	G6O67_002467	Pre-mRNA splicing helicase	-	hypothetical protein G6O67_002467 [Ophiocordyceps sinensis]	GO:0090304;GO:0034641;GO:0006807;GO:1901360;GO:0006139;GO:0071704;GO:0044238;GO:0009987;GO:0006725;GO:0008150;GO:0008152;GO:0046483;GO:0016070;GO:0016071;GO:0044237;GO:0043170;GO:0006396;GO:0006397GO:0035639;GO:0003674;GO:0005488;GO:0003676;GO:0043167;GO:1901363;GO:0043168;GO:0000166;GO:1901265;GO:0017076;GO:0005524;GO:0016787;GO:0004386;GO:0036094;GO:0003824;GO:0030554;GO:0097367;GO:0097159;GO:0…	BP:nucleic acid metabolic process;BP:cellular nitrogen compound metabolic process;BP:nitrogen compound metabolic process;BP:organic cyclic compound metabolic process;BP:nucleobase-containing compound metabolic process;BP:organic substance metabolic process;BP:primary metabolic process;BP:cellular process;BP:cellular aromatic compound metabolic process;BP:biological_process;BP:metabolic process;BP…	K12854	SNRNP200, BRR2	map03040	Spliceosome	COG1204	L:Replication, recombination and repair	COG1204(helicase)	PF02889.19;PF00270.32;PF18149.4;PF04851.18;PF00271.34	Sec63;DEAD;Helicase_PWI;ResIII;Helicase_C	Sec63 Brl domain;DEAD/DEAH box helicase;N-terminal helicase PWI domain;Type III restriction enzyme, res subunit;Helicase conserved C-terminal domain	cytoplasmic	315.6968689	275.9188843	289.8604126	646.3411255	594.0360107	649.7720337	244.352478	235.4766693	275.5721741	468.2860107	449.2415771	449.725708
KAF4513520.1	G6O67_000784	Orotate phosphoribosyltransferase	-	Orotate phosphoribosyltransferase [Ophiocordyceps sinensis CO18] >KAF4513520.1 hypothetical protein G6O67_000784 [Ophiocordyceps sinensis]	GO:0009165;GO:0009259;GO:0009173;GO:0009218;GO:0009117;GO:1901564;GO:0072528;GO:0044249;GO:0034641;GO:0009129;GO:0044281;GO:0009161;GO:0009123;GO:1901362;GO:0046049;GO:0009124;GO:0072527;GO:0006220;GO:0006139;GO:0006222;GO:0044205;GO:0006221;GO:0071704;GO:1901360;GO:0018130;GO:0019693;GO:1901576;GO:0009156;GO:0009987;GO:0006725;GO:0009220;GO:0009174;GO:0009058;GO:0008150;GO:0008152;GO:0034654;GO:…	BP:nucleotide biosynthetic process;BP:ribonucleotide metabolic process;BP:pyrimidine ribonucleoside monophosphate metabolic process;BP:pyrimidine ribonucleotide metabolic process;BP:nucleotide metabolic process;BP:organonitrogen compound metabolic process;BP:pyrimidine-containing compound biosynthetic process;BP:cellular biosynthetic process;BP:cellular nitrogen compound metabolic process;BP:pyri…	K00762	pyrE	map00240;map01240	Pyrimidine metabolism;Biosynthesis of cofactors	COG0461	F:Nucleotide transport and metabolism	COG0461(orotate phosphoribosyltransferase activity)	PF00156.30	Pribosyltran	Phosphoribosyl transferase domain	cytoplasmic	402.1110535	369.947052	398.0175476	323.5708313	304.6751099	340.5385742	402.3495789	405.1400452	436.8187561	358.7261658	414.6772156	431.257843
KAF4504642.1	NCS6	Cytoplasmic tRNA 2-thiolation protein 1	-	VEG136 protein [Ophiocordyceps sinensis CO18] >KAF4504642.1 hypothetical protein G6O67_008069 [Ophiocordyceps sinensis]	GO:0034227;GO:0009451;GO:0090304;GO:0034641;GO:0006807;GO:0034660;GO:0034470;GO:1901360;GO:0006139;GO:0071704;GO:0070647;GO:0032447;GO:0032446;GO:0002143;GO:0006400;GO:0002098;GO:0008033;GO:0009987;GO:0006725;GO:0002097;GO:0043412;GO:0036211;GO:0008150;GO:0008152;GO:0046483;GO:0016070;GO:0044238;GO:1901564;GO:0019538;GO:0044237;GO:0043170;GO:0006399;GO:0006396GO:0005737;GO:0110165;GO:1902494;GO:0…	BP:tRNA thio-modification;BP:RNA modification;BP:nucleic acid metabolic process;BP:cellular nitrogen compound metabolic process;BP:nitrogen compound metabolic process;BP:ncRNA metabolic process;BP:ncRNA processing;BP:organic cyclic compound metabolic process;BP:nucleobase-containing compound metabolic process;BP:organic substance metabolic process;BP:protein modification by small protein conjugat…	K14168	CTU1, NCS6	map04122	Sulfur relay system	COG0037	D:Cell cycle control, cell division, chromosome partitioning	COG0037(Ligates lysine onto the cytidine present at position 34 of the AUA codon-specific tRNA(Ile) that contains the anticodon CAU, in an ATP-dependent manner. Cytidine is converted to lysidine, thus changing the amino acid specificity of the tRNA from methionine to isoleucine (By similarity))	PF01171.23;PF16503.8	ATP_bind_3;zn-ribbon_14	PP-loop family;Zinc-ribbon	cytoplasmic	56.60910416	128.5117035	106.3356781	121.0657501	122.8739243	135.6644745	147.1257782	103.6893082	62.72150421	148.3283234	176.6030273	186.6836853
KAF4507872.1	G6O67_004323	Tat pathway signal sequence	-	tat pathway signal sequence [Ophiocordyceps sinensis CO18] >KAF4507872.1 hypothetical protein G6O67_004323 [Ophiocordyceps sinensis]	GO:0044238;GO:0006629;GO:0071704;GO:0008150;GO:0008152GO:0008081;GO:0016787;GO:0016788;GO:0042578;GO:0003674;GO:0003824	BP:primary metabolic process;BP:lipid metabolic process;BP:organic substance metabolic process;BP:biological_process;BP:metabolic processMF:phosphoric diester hydrolase activity;MF:hydrolase activity;MF:hydrolase activity, acting on ester bonds;MF:phosphoric ester hydrolase activity;MF:molecular_function;MF:catalytic activity	------	------	------	------	ENOG410Y3PH	S:Function unknown	ENOG410Y3PH(PI-PLC X domain-containing protein)	------	------	------	extracellular	501.650177	444.8098145	522.4068604	396.370575	416.1762085	402.2178955	363.6827393	337.3887939	324.2628784	416.8567505	437.57724	395.1742554
KAF4509992.1	G6O67_001921	ANK_REP_REGION domain-containing protein	-	hypothetical protein G6O67_001921 [Ophiocordyceps sinensis]	------	------	------	------	------	------	COG0666	S:Function unknown	COG0666(Ankyrin Repeat)	PF13606.9;PF12796.10	Ank_3;Ank_2	Ankyrin repeat;Ankyrin repeats	cytoplasmic	1483.133667	1233.936035	1535.940918	1168.359863	1223.87085	1283.827881	1461.272583	1383.983032	1348.737671	1384.576538	1491.964233	1569.902466
KAF4509051.1	G6O67_005359	Protein CAP22	-	hypothetical protein G6O67_005359 [Ophiocordyceps sinensis]	GO:0005575;GO:0016021;GO:0110165;GO:0031224	CC:cellular_component;CC:integral component of membrane;CC:cellular anatomical entity;CC:intrinsic component of membrane	------	------	------	------	------	------		------	------	------	extracellular	9508.31543	9512.972656	9405.34668	8528.955078	8369.865234	9109.977539	8828.949219	8568.03125	8579.058594	6152.490723	6562.438477	6647.381348
KAF4508656.1	G6O67_005007	Alpha-galactosidase	-	alpha-galactosidase [Ophiocordyceps sinensis CO18] >KAF4508656.1 hypothetical protein G6O67_005007 [Ophiocordyceps sinensis]	GO:0071704;GO:0005975;GO:0044238;GO:0016052;GO:0008150;GO:0008152;GO:1901575;GO:0009056GO:0016787;GO:0052692;GO:0015925;GO:0016798;GO:0003824;GO:0004557;GO:0003674;GO:0004553	BP:organic substance metabolic process;BP:carbohydrate metabolic process;BP:primary metabolic process;BP:carbohydrate catabolic process;BP:biological_process;BP:metabolic process;BP:organic substance catabolic process;BP:catabolic processMF:hydrolase activity;MF:raffinose alpha-galactosidase activity;MF:galactosidase activity;MF:hydrolase activity, acting on glycosyl bonds;MF:catalytic activity;M…	K07407	E3.2.1.22B, galA, rafA	map00600;map00603;map00561;map00052	Sphingolipid metabolism;Glycosphingolipid biosynthesis - globo and isoglobo series;Glycerolipid metabolism;Galactose metabolism	COG3345	G:Carbohydrate transport and metabolism	COG3345(alpha-galactosidase)	PF02065.21;PF16875.8;PF16874.8;PF02638.18	Melibiase;Glyco_hydro_36N;Glyco_hydro_36C;GHL10	Melibiase;Glycosyl hydrolase family 36 N-terminal domain;Glycosyl hydrolase family 36 C-terminal domain;Glycosyl hydrolase-like 10	Golgi apparatus	484.3623657	485.0256653	404.0935974	340.7621155	381.0516357	362.9030151	343.2556152	341.8074951	361.2436829	302.2046509	347.2626953	293.2792969
KAF4506605.1	G6O67_006672	NADH dehydrogenase [ubiquinone] 1 alpha subcomplex subunit	-	hypothetical protein G6O67_006672 [Ophiocordyceps sinensis]	GO:0033108;GO:0022607;GO:0032981;GO:0043933;GO:0010257;GO:0016043;GO:0009987;GO:0008150;GO:0071840;GO:0065003GO:0031090;GO:0016020;GO:0019866;GO:0031966;GO:0005575;GO:0005743;GO:0070469;GO:0110165	BP:mitochondrial respiratory chain complex assembly;BP:cellular component assembly;BP:mitochondrial respiratory chain complex I assembly;BP:macromolecular complex subunit organization;BP:NADH dehydrogenase complex assembly;BP:cellular component organization;BP:cellular process;BP:biological_process;BP:cellular component organization or biogenesis;BP:macromolecular complex assemblyCC:organelle mem…	------	------	------	------	ENOG4111XVR	I:Lipid transport and metabolism	ENOG4111XVR(NADH dehydrogenase (ubiquinone) activity)	PF05071.19	NDUFA12	NADH ubiquinone oxidoreductase subunit NDUFA12	cytoplasmic	645.3466797	598.9383545	649.2235718	495.1179199	469.3867188	517.5809937	496.7679749	530.9009399	565.3207397	496.2661438	522.0318604	510.8531494
KAF4504640.1	G6O67_008067	Phosphoenolpyruvate carboxykinase (ATP)	-	hypothetical protein G6O67_008067 [Ophiocordyceps sinensis]	GO:0016310;GO:0005996;GO:0044283;GO:0006094;GO:1901576;GO:0071704;GO:0046364;GO:0009987;GO:0019318;GO:0019319;GO:0009058;GO:0008150;GO:0008152;GO:0044238;GO:0005975;GO:0044237;GO:0016051;GO:0006796;GO:0006793;GO:0006006;GO:0044281GO:0035639;GO:0003674;GO:0005488;GO:0043167;GO:1901363;GO:1901265;GO:0043168;GO:0016829;GO:0016740;GO:0000166;GO:0004612;GO:0004611;GO:0017076;GO:0005524;GO:0016301;GO:0…	BP:phosphorylation;BP:monosaccharide metabolic process;BP:small molecule biosynthetic process;BP:gluconeogenesis;BP:organic substance biosynthetic process;BP:organic substance metabolic process;BP:monosaccharide biosynthetic process;BP:cellular process;BP:hexose metabolic process;BP:hexose biosynthetic process;BP:biosynthetic process;BP:biological_process;BP:metabolic process;BP:primary metabolic…	K01610	E4.1.1.49, pckA	map00020;map00010;map00620	Citrate cycl;Glycolysis / Gluconeogenesis;Pyruvate metabolism	COG1866	C:Energy production and conversion	COG1866(Phosphoenolpyruvate Carboxylase)	PF01293.23	PEPCK_ATP	Phosphoenolpyruvate carboxykinase	cytoplasmic	3075.528809	2807.396973	2966.76416	3093.88916	3129.32666	3200.417725	1471.63562	1447.301392	1431.376709	1458.4198	1392.724854	1458.447266
KAF4506718.1	G6O67_006772	60S ribosomal protein L38	-	Ribosomal protein L38e [Ophiocordyceps sinensis CO18] >KAF4506718.1 hypothetical protein G6O67_006772 [Ophiocordyceps sinensis]	GO:0044249;GO:0034641;GO:0006807;GO:0034645;GO:1901576;GO:0044271;GO:0044260;GO:0043043;GO:0071704;GO:0043604;GO:0009987;GO:0009058;GO:0009059;GO:0008150;GO:0008152;GO:1901564;GO:0044238;GO:0043603;GO:1901566;GO:0019538;GO:0044237;GO:0043170;GO:0006518;GO:0006412GO:0043232;GO:0043226;GO:0110165;GO:0005840;GO:0032991;GO:1990904;GO:0043229;GO:0005575;GO:0043228GO:0003674;GO:0005198;GO:0003735	BP:cellular biosynthetic process;BP:cellular nitrogen compound metabolic process;BP:nitrogen compound metabolic process;BP:cellular macromolecule biosynthetic process;BP:organic substance biosynthetic process;BP:cellular nitrogen compound biosynthetic process;BP:cellular macromolecule metabolic process;BP:peptide biosynthetic process;BP:organic substance metabolic process;BP:amide biosynthetic pr…	K02923	RP-L38e, RPL38	map03010	Ribosome	ENOG4112229	J:Translation, ribosomal structure and biogenesis	ENOG4112229(Ribosomal protein L38)	PF01781.21	Ribosomal_L38e	Ribosomal L38e protein family	cytoplasmic	6014.858887	4796.526367	6640.458008	5633.220703	6009.704102	6430.904297	5757.062988	5610.47998	5952.937012	4284.458008	4236.27002	4408.925293
KAF4512101.1	G6O67_001283	Transcription factor, FAR1-related protein	-	hypothetical protein G6O67_001283 [Ophiocordyceps sinensis]	GO:0004491;GO:0016620;GO:0003824;GO:0016903;GO:0003674;GO:0016491	MF:methylmalonate-semialdehyde dehydrogenas;MF:oxidoreductase activity, acting on the aldehyde or oxo group of donors, NAD or NADP as acceptor;MF:catalytic activity;MF:oxidoreductase activity, acting on the aldehyde or oxo group of donors;MF:molecular_function;MF:oxidoreductase activity	------	------	------	------	ENOG410YA8I	S:Function unknown	ENOG410YA8I(FAR1 DNA-binding domain)	PF03101.18	FAR1	FAR1 DNA-binding domain	cytoplasmic	523.559021	474.8572693	529.8257446	413.6039734	438.8050232	455.4914551	497.7664185	533.7582397	497.4174805	379.6029053	356.0216064	377.8190002
KAF4509775.1	G6O67_003913	Zn(2)-C6 fungal-type domain-containing protein	-	hypothetical protein G6O67_003913 [Ophiocordyceps sinensis]	GO:0043231;GO:0005634;GO:0005575;GO:0043229;GO:0043227;GO:0043226;GO:0110165GO:0043169;GO:0046914;GO:0003700;GO:0097159;GO:1901363;GO:0043167;GO:0003674;GO:0008270;GO:0003676;GO:0003677;GO:0000981;GO:0140110;GO:0046872;GO:0005488	CC:intracellular membrane-bounded organelle;CC:nucleus;CC:cellular_component;CC:intracellular organelle;CC:membrane-bounded organelle;CC:organelle;CC:cellular anatomical entityMF:cation binding;MF:transition metal ion binding;MF:transcription factor activity, sequence-specific DNA binding;MF:organic cyclic compound binding;MF:heterocyclic compound binding;MF:ion binding;MF:molecular_function;MF:z…	------	------	------	------	ENOG410ZR79	K:Transcription	ENOG410ZR79(Transcription factor)	PF04082.21;PF00172.21	Fungal_trans;Zn_clus	Fungal specific transcription factor domain;Fungal Z	nuclear	5.077232361	0	0	10.35650539	7.582202435	9.550161362	14.87785721	19.2860508	18.44641304	17.44797897	22.63094521	18.18396378
KAF4512428.1	G6O67_001569	54S ribosomal protein L37, mitochondrial	-	ribosomal protein subunit L37 [Ophiocordyceps sinensis CO18] >KAF4512428.1 hypothetical protein G6O67_001569 [Ophiocordyceps sinensis]	GO:0032991;GO:0005840;GO:0043232;GO:1990904;GO:0005739;GO:0005575;GO:0043229;GO:0043228;GO:0043227;GO:0043226;GO:0110165;GO:0043231	CC:macromolecular complex;CC:ribosome;CC:intracellular non-membrane-bounded organelle;CC:ribonucleoprotein complex;CC:mitochondrion;CC:cellular_component;CC:intracellular organelle;CC:non-membrane-bounded organelle;CC:membrane-bounded organelle;CC:organelle;CC:cellular anatomical entity;CC:intracellular membrane-bounded organelle	K17435	MRPL54	------	------	ENOG4112BI2	S:Function unknown	ENOG4112BI2(Conserved hypothetical, protein)	PF08561.13	Ribosomal_L37	Mitochondrial ribosomal protein L37	cytoplasmic	108.3230667	133.0927887	86.93045044	95.35620117	91.69521332	73.52324677	125.0363007	124.7687149	138.1838074	62.71768188	58.57772827	51.82499313
KAF4503973.1	G6O67_008597	Thioredoxin domain-containing protein	-	hypothetical protein G6O67_008597 [Ophiocordyceps sinensis]	GO:0051716;GO:0070887;GO:0050896;GO:0009987;GO:0062197;GO:0006950;GO:0033554;GO:0042221;GO:0008150;GO:0034599;GO:0006979GO:0016209;GO:0003824;GO:0003674;GO:0016491	BP:cellular response to stimulus;BP:cellular response to chemical stimulus;BP:response to stimulus;BP:cellular process;BP:cellular response to chemical stress;BP:response to stress;BP:cellular response to stress;BP:response to chemical;BP:biological_process;BP:cellular response to oxidative stress;BP:response to oxidative stressMF:antioxidant activity;MF:catalytic activity;MF:molecular_function;M…	K03564	BCP, PRXQ, DOT5	------	------	COG1225	O:Posttranslational modification, protein turnover, chaperones	COG1225(alkyl hydroperoxide reductase Thiol specific antioxidant Mal allergen)	PF00578.24;PF08534.13	AhpC-TSA;Redoxin	AhpC/TSA family;Redoxin	cytoplasmic	8368.277344	7912.075195	9234.310547	7957.760254	7986.003906	8014.833008	9731.316406	10134.9834	9532.663086	6306.903809	6130.606445	6569.621094
KAF4506014.1	G6O67_006141	Hydrolase	-	glycoside hydrolase family 2 [Ophiocordyceps sinensis CO18] >KAF4506014.1 hypothetical protein G6O67_006141 [Ophiocordyceps sinensis]	GO:0071704;GO:0008150;GO:0008152;GO:0044238;GO:0005975GO:0043229;GO:0043227;GO:0043226;GO:0031224;GO:0005634;GO:0110165;GO:0043231;GO:0005575;GO:0016021GO:1901363;GO:0016798;GO:0003674;GO:0008270;GO:0003676;GO:0003677;GO:0043169;GO:0046914;GO:0043167;GO:0046872;GO:0140110;GO:0016787;GO:0003824;GO:0003700;GO:0097159;GO:0000981;GO:0004553;GO:0005488	BP:organic substance metabolic process;BP:biological_process;BP:metabolic process;BP:primary metabolic process;BP:carbohydrate metabolic processCC:intracellular organelle;CC:membrane-bounded organelle;CC:organelle;CC:intrinsic component of membrane;CC:nucleus;CC:cellular anatomical entity;CC:intracellular membrane-bounded organelle;CC:cellular_component;CC:integral component of membraneMF:heteroc…	------	------	------	------	COG3250	G:Carbohydrate transport and metabolism	COG3250(hydrolase family 2)	PF02837.21;PF00703.24;PF02836.20	Glyco_hydro_2_N;Glyco_hydro_2;Glyco_hydro_2_C	Glycosyl hydrolases family 2, sugar binding domain;Glycosyl hydrolases family 2;Glycosyl hydrolases family 2, TIM barrel domain	extracellular	6067.20459	6239.260742	6590.726074	7668.250488	7329.288086	7849.859375	7368.825195	7353.771484	7061.91748	6710.094727	6679.310059	6811.645996
KAF4512303.1	G6O67_001462	PPM-type phosphatase domain-containing protein	-	hypothetical protein G6O67_001462 [Ophiocordyceps sinensis]	GO:0016311;GO:0006470;GO:0006807;GO:0071704;GO:0009987;GO:0043412;GO:0036211;GO:0008150;GO:0008152;GO:0044238;GO:1901564;GO:0019538;GO:0044237;GO:0043170;GO:0006796;GO:0006793GO:0031224;GO:0016021;GO:0110165;GO:0005575GO:0016791;GO:0042578;GO:0003674;GO:0004721;GO:0016787;GO:0140096;GO:0016788;GO:0003824;GO:0004722	BP:dephosphorylation;BP:protein dephosphorylation;BP:nitrogen compound metabolic process;BP:organic substance metabolic process;BP:cellular process;BP:macromolecule modification;BP:protein modification process;BP:biological_process;BP:metabolic process;BP:primary metabolic process;BP:organonitrogen compound metabolic process;BP:protein metabolic process;BP:cellular metabolic process;BP:macromolec…	K01102	PDP	------	------	COG0631	S:Function unknown	COG0631(Altered inheritance of mitochondria protein 24, mitochondrial)	PF00481.24	PP2C	Protein phosphatase 2C	peroxisomal	603.821167	625.9417114	581.4683838	604.2142334	497.0868225	540.4615479	713.4285278	633.9562378	701.5084229	634.8833008	614.2276611	594.9851685
KAF4509777.1	G6O67_003915	mRNA-capping enzyme subunit beta	-	hypothetical protein G6O67_003915 [Ophiocordyceps sinensis]	GO:0008152;GO:0036260;GO:0009452;GO:0090304;GO:0034641;GO:0006807;GO:1901360;GO:0006139;GO:0071704;GO:0016071;GO:0009987;GO:0006725;GO:0008150;GO:0046483;GO:0016070;GO:0044238;GO:0044237;GO:0043170;GO:0006370;GO:0006396;GO:0006397GO:0031533;GO:0034708;GO:1902494;GO:1990234;GO:0032991;GO:0005575GO:0016791;GO:0042578;GO:0003674;GO:0004651;GO:0016787;GO:0016788;GO:0003824	BP:metabolic process;BP:RNA capping;BP:7-methylguanosine RNA capping;BP:nucleic acid metabolic process;BP:cellular nitrogen compound metabolic process;BP:nitrogen compound metabolic process;BP:organic cyclic compound metabolic process;BP:nucleobase-containing compound metabolic process;BP:organic substance metabolic process;BP:mRNA metabolic process;BP:cellular process;BP:cellular aromatic compou…	------	------	------	------	ENOG4111WKI	A:RNA processing and modification	ENOG4111WKI(mRNA CAPPING)	PF02940.18	mRNA_triPase	mRNA capping enzyme, beta chain	cytoplasmic	76.6776886	84.03836823	70.55677795	73.66664124	83.67719269	68.03310394	97.86284637	102.6322861	96.44821167	78.70824432	84.86442566	55.52038956
KAF4509447.1	G6O67_003621	Zn(2)-C6 fungal-type domain-containing protein	-	hypothetical protein G6O67_003621 [Ophiocordyceps sinensis]	GO:0009311;GO:0009312;GO:0044249;GO:0044237;GO:1901576;GO:0044262;GO:0005984;GO:0071704;GO:0046351;GO:0009987;GO:0009058;GO:0008150;GO:0008152;GO:0044238;GO:0005975;GO:0034637;GO:0005992;GO:0005991;GO:0016051GO:0019203;GO:0016791;GO:0016787;GO:0042578;GO:0003674;GO:0016740;GO:0016788;GO:0003824;GO:0004805	BP:oligosaccharide metabolic process;BP:oligosaccharide biosynthetic process;BP:cellular biosynthetic process;BP:cellular metabolic process;BP:organic substance biosynthetic process;BP:cellular carbohydrate metabolic process;BP:disaccharide metabolic process;BP:organic substance metabolic process;BP:disaccharide biosynthetic process;BP:cellular process;BP:biosynthetic process;BP:biological_proces…	K16055	TPS	map00500	Starch and sucrose metabolism	COG1877	G:Carbohydrate transport and metabolism	COG1877(trehalose biosynthetic process)	PF00982.24;PF02358.19	Glyco_transf_20;Trehalose_PPase	Glycosyltransferase family 20;Trehalose-phosphatase	cytoplasmic	357.7247925	341.1095886	339.648407	514.8539429	502.3153381	492.9012451	309.6706543	312.0520325	303.0910034	344.5404358	361.8309631	336.7060242
KAF4509860.1	G6O67_001798	Deoxyribose-phosphate aldolase	-	hypothetical protein G6O67_001798 [Ophiocordyceps sinensis]	GO:0008150;GO:0008152;GO:0032259GO:0003824;GO:0016740;GO:0016741;GO:0003674;GO:0008168	BP:biological_process;BP:metabolic process;BP:methylationMF:catalytic activity;MF:transferase activity;MF:transferase activity, transferring one-carbon groups;MF:molecular_function;MF:methyltransferase activity	K09142	SPOUT1	------	------	COG2106	S:Function unknown	COG2106(chromosome 9 open reading frame 114)	PF02598.20	Methyltrn_RNA_3	Putative RNA methyltransferase	cytoplasmic	132.236969	157.8015289	144.0871887	169.58461	139.5003357	143.6347961	126.1128464	121.9890137	102.2707138	146.9612274	161.6873932	148.1653595
KAF4503975.1	G6O67_008599	Cytochrome b-c1 complex subunit 7	-	hypothetical protein G6O67_008599 [Ophiocordyceps sinensis]	GO:0022607;GO:0043933;GO:0017004;GO:0019646;GO:0009060;GO:0016043;GO:0006091;GO:0071840;GO:0065003;GO:0022900;GO:0034551;GO:0022904;GO:0033108;GO:0009987;GO:0045333;GO:0008152;GO:0015980;GO:0006122;GO:0044237;GO:0008150;GO:0017062GO:0098576;GO:1990204;GO:0098552;GO:0098803;GO:0070069;GO:0098800;GO:0005750;GO:0099617;GO:0110165;GO:1902495;GO:1902494;GO:1990351;GO:0032991;GO:0045275;GO:0005575;GO:0…	BP:cellular component assembly;BP:macromolecular complex subunit organization;BP:cytochrome complex assembly;BP:aerobic electron transport chain;BP:aerobic respiration;BP:cellular component organization;BP:generation of precursor metabolites and energy;BP:cellular component organization or biogenesis;BP:macromolecular complex assembly;BP:electron transport chain;BP:mitochondrial respiratory chain…	K00417	QCR7, UQCRB	map00190	Oxidative phosphorylation	ENOG4111V1G	C:Energy production and conversion	ENOG4111V1G(component of the ubiquinol-cytochrome c reductase complex (complex III or cytochrome b-c1 complex), which is part of the mitochondrial respiratory chain (By similarity))	PF02271.19	UCR_14kD	Ubiquinol-cytochrome C reductase complex 14kD subunit	extracellular	1066.086426	1062.736938	994.4186401	895.6453247	806.0298462	863.5018921	1000.827271	911.3223267	985.7119751	876.6894531	911.5380249	879.9483643
KAF4510216.1	G6O67_002123	Peptidyl-prolyl cis-trans isomerase	-	cyclophilin H [Ophiocordyceps sinensis CO18] >KAF4510216.1 hypothetical protein G6O67_002123 [Ophiocordyceps sinensis]	GO:0044238;GO:0000413;GO:1901564;GO:0018208;GO:0019538;GO:0006807;GO:0009987;GO:0018193;GO:0043170;GO:0071704;GO:0043412;GO:0036211;GO:0008150;GO:0008152;GO:0006457GO:0003755;GO:0003824;GO:0140096;GO:0016859;GO:0003674;GO:0016853	BP:primary metabolic process;BP:protein peptidyl-prolyl isomerization;BP:organonitrogen compound metabolic process;BP:peptidyl-proline modification;BP:protein metabolic process;BP:nitrogen compound metabolic process;BP:cellular process;BP:peptidyl-amino acid modification;BP:macromolecule metabolic process;BP:organic substance metabolic process;BP:macromolecule modification;BP:protein modification…	------	------	------	------	COG0652	H:Coenzyme transport and metabolism	COG0652(Component of the coenzyme Q biosynthetic pathway. May play a role in organizing a multi-subunit COQ enzyme complex required for coenzyme Q biosynthesis. Required for steady-state levels of other COQ polypeptides (By similarity))	PF00160.24	Pro_isomerase	Cyclophilin type peptidyl-prolyl cis-trans isomerase/CLD	cytoplasmic	764.8233643	826.9545898	709.3128662	893.7092896	861.4731445	900.3401489	747.2219238	720.8817139	710.2183228	728.4904175	789.7872314	737.2044067
KAF4510402.1	TIF6	Eukaryotic translation initiation factor 6	-	hypothetical protein G6O67_002290 [Ophiocordyceps sinensis]	GO:0051169;GO:0051168;GO:0000466;GO:0043933;GO:0016070;GO:1902626;GO:0006807;GO:0000470;GO:0034470;GO:0051656;GO:0071840;GO:0042273;GO:0006139;GO:0071826;GO:0070925;GO:1901360;GO:0042255;GO:0016043;GO:0042256;GO:0065003;GO:0071704;GO:0022618;GO:0006364;GO:0022613;GO:0046483;GO:0034660;GO:0006810;GO:0022607;GO:0044238;GO:0033750;GO:0009987;GO:0006725;GO:0006913;GO:0000460;GO:0000463;GO:0008150;GO:…	BP:nuclear transport;BP:nuclear export;BP:maturation of 5.8S rRNA from tricistronic rRNA transcrip;BP:macromolecular complex subunit organization;BP:RNA metabolic process;BP:assembly of large subunit precursor of preribosome;BP:nitrogen compound metabolic process;BP:maturation of LSU-rRNA;BP:ncRNA processing;BP:establishment of organelle localization;BP:cellular component organization or biogenes…	K03264	EIF6	map03008	Ribosome biogenesis in eukaryotes	COG1976	J:Translation, ribosomal structure and biogenesis	COG1976(Binds to the 60S ribosomal subunit and prevents its association with the 40S ribosomal subunit to form the 80S initiation complex in the cytoplasm)	PF01912.21	eIF-6	eIF-6 family	cytoplasmic	189.4893799	221.0642395	184.407135	165.9738464	176.7703857	158.2819366	201.2715149	198.0420227	195.1298523	219.3703156	222.1756744	220.190979
KAF4507898.1	G6O67_004348	PC4 domain-containing protein	-	Transcriptional Coactivator p15 family protein [Ophiocordyceps sinensis CO18] >KAF4507898.1 hypothetical protein G6O67_004348 [Ophiocordyceps sinensis]	GO:0060260;GO:0060261;GO:0080090;GO:0019222;GO:0031328;GO:0031326;GO:0031325;GO:0051173;GO:0031323;GO:2000142;GO:0050789;GO:0009893;GO:0010604;GO:0009891;GO:0060255;GO:0006357;GO:0065007;GO:0048518;GO:0010468;GO:1903508;GO:0045935;GO:0019219;GO:0009889;GO:1903506;GO:0050794;GO:0008150;GO:0045893;GO:2001141;GO:0051252;GO:0051254;GO:1902680;GO:0006355;GO:0010557;GO:0010556;GO:0045944;GO:2000144;GO:…	BP:regulation of transcription initiation from RNA polymerase II promoter;BP:positive regulation of transcription initiation from RNA polymerase II promoter;BP:regulation of primary metabolic process;BP:regulation of metabolic process;BP:positive regulation of cellular biosynthetic process;BP:regulation of cellular biosynthetic process;BP:positive regulation of cellular metabolic process;BP:posit…	K25815	SUB1	------	------	ENOG410XUB8	K:Transcription	ENOG410XUB8(RNA polymerase II transcriptional coactivator)	PF02229.19	PC4	Transcriptional Coactivator p15	nuclear	224.408493	284.8156433	283.9702148	199.3692169	209.3850098	265.8038635	215.6056976	210.3587341	196.451889	174.0244141	184.8481445	212.7190704
KAF4510612.1	G6O67_002488	Complex III subunit 9	-	Ubiquinol-cytochrome C reductase, UQCRX/QCR9-like protein [Ophiocordyceps sinensis CO18] >KAF4510612.1 hypothetical protein G6O67_002488 [Ophiocordyceps sinensis]	GO:0009060;GO:0006091;GO:0022900;GO:0022904;GO:0009987;GO:0019646;GO:0045333;GO:0008152;GO:0015980;GO:0006122;GO:0044237;GO:0008150GO:1990204;GO:0098803;GO:0070069;GO:0098800;GO:0005750;GO:1902495;GO:1902494;GO:1990351;GO:0032991;GO:0045275;GO:0005575;GO:0098796;GO:0098798	BP:aerobic respiration;BP:generation of precursor metabolites and energy;BP:electron transport chain;BP:respiratory electron transport chain;BP:cellular process;BP:aerobic electron transport chain;BP:cellular respiration;BP:metabolic process;BP:energy derivation by oxidation of organic compounds;BP:mitochondrial electron transport, ubiquinol to cytochrome c;BP:cellular metabolic process;BP:biolog…	K00419	QCR9, UCRC	map00190	Oxidative phosphorylation	ENOG4112909	I:Lipid transport and metabolism	ENOG4112909(Ubiquinol--cytochrome c reductase)	PF05365.15	UCR_UQCRX_QCR9	Ubiquinol-cytochrome C reductase, UQCRX/QCR9 like	mitochondrial	125.2806702	106.6075363	129.3908234	107.0180435	91.96987152	109.0819321	155.5094452	134.4163361	138.7564545	123.0548325	117.9611053	121.4210205
KAF4511774.1	G6O67_000985	Infection structure specific protein	-	hypothetical protein G6O67_000985 [Ophiocordyceps sinensis]	------	------	------	------	------	------	------	------		------	------	------	extracellular	710.5475464	683.3494263	835.5231934	703.2571411	671.6213379	721.9633789	1116.018799	1134.116577	1158.678955	857.5270386	892.84021	888.4299316
KAF4511292.1	G6O67_003101	MFS domain-containing protein	-	carboxylic acid transport protein [Ophiocordyceps sinensis CO18] >KAF4511292.1 hypothetical protein G6O67_003101 [Ophiocordyceps sinensis]	GO:0016021;GO:0005575;GO:0110165;GO:0031224GO:0005215;GO:0022857;GO:0003674	CC:integral component of membrane;CC:cellular_component;CC:cellular anatomical entity;CC:intrinsic component of membraneMF:transporter activity;MF:transmembrane transporter activity;MF:molecular_function	------	------	------	------	ENOG410XSSD	G:Carbohydrate transport and metabolism	ENOG410XSSD(Transporter)	PF00083.27;PF07690.19	Sugar_tr;MFS_1	Sugar;Major Facilitator Superfamily	Golgi apparatus	126.9458313	137.5552826	116.825676	282.8258057	288.0440063	272.1811218	395.6028748	354.9197083	321.0062866	306.9920349	284.6314087	274.178894
KAF4511462.1	G6O67_003258	ADP-ribosylation factor-like protein 2	-	hypothetical protein G6O67_003258 [Ophiocordyceps sinensis]	GO:0035639;GO:0003674;GO:0005488;GO:0043167;GO:1901363;GO:1901265;GO:0043168;GO:0019001;GO:0000166;GO:0032561;GO:0017076;GO:0005525;GO:0016787;GO:0003924;GO:0017111;GO:0036094;GO:0003824;GO:0016818;GO:0097367;GO:0097159;GO:0016817;GO:0016462;GO:0032555;GO:0032553	MF:purine ribonucleoside triphosphate binding;MF:molecular_function;MF:binding;MF:ion binding;MF:heterocyclic compound binding;MF:nucleoside phosphate binding;MF:anion binding;MF:guanyl nucleotide binding;MF:nucleotide binding;MF:guanyl ribonucleotide binding;MF:purine nucleotide binding;MF:GTP binding;MF:hydrolase activity;MF:GTPase activity;MF:nucleoside-triphosphatase activity;MF:small molecul…	K07943	ARL2	------	------	ENOG410XRG9	S:Function unknown	ENOG410XRG9(ADP-ribosylation factor-like)	PF00025.24;PF00503.23;PF00071.25;PF08477.16;PF04670.15;PF01926.26;PF09439.13	Arf;G-alpha;Ras;Roc;Gtr1_RagA;MMR_HSR1;SRPRB	ADP-ribosylation factor family;G-protein alpha subunit;Ras family;Ras of Complex, Roc, domain of DAPkinase;Gtr1/RagA G protein conserved region;50S ribosome-binding GTPase;Signal recognition particle receptor beta subunit	cytoplasmic	118.8229828	116.9780731	128.2646484	149.4429016	147.6756134	150.0328064	129.8114319	139.5051727	125.751236	141.9426117	139.9597168	149.8328552
KAF4503963.1	G6O67_008588	Ribosomal_L7Ae domain-containing protein	-	Ribosomal protein L7Ae/L30e/S12e/Gadd45 [Ophiocordyceps sinensis CO18] >KAF4503963.1 hypothetical protein G6O67_008588 [Ophiocordyceps sinensis]	GO:0009987;GO:0042254;GO:0044085;GO:0008150;GO:0022613;GO:0071840GO:0032991;GO:0005840;GO:0043232;GO:1990904;GO:0005575;GO:0043229;GO:0110165;GO:0043228;GO:0043226	BP:cellular process;BP:ribosome biogenesis;BP:cellular component biogenesis;BP:biological_process;BP:ribonucleoprotein complex biogenesis;BP:cellular component organization or biogenesisCC:macromolecular complex;CC:ribosome;CC:intracellular non-membrane-bounded organelle;CC:ribonucleoprotein complex;CC:cellular_component;CC:intracellular organelle;CC:cellular anatomical entity;CC:non-membrane-bou…	K11129	NHP2, NOLA2	map03008	Ribosome biogenesis in eukaryotes	COG1358	J:Translation, ribosomal structure and biogenesis	COG1358((ribosomal) protein)	PF01248.29	Ribosomal_L7Ae	Ribosomal protein L7Ae/L30e/S12e/Gadd45 family	cytoplasmic	298.3562317	300.6079102	310.6989441	487.9145508	524.833313	451.8618469	235.2855988	260.4386597	241.3035431	402.0999146	380.3774109	400.9520874
KAF4512804.1	G6O67_000142	DNA-directed RNA polymerase subunit	-	hypothetical protein G6O67_000142 [Ophiocordyceps sinensis]	GO:0044238;GO:0032774;GO:0006139;GO:0008152;GO:0044249;GO:0006807;GO:0097659;GO:1901576;GO:1901362;GO:0071704;GO:1901360;GO:0018130;GO:0009987;GO:0006725;GO:0009058;GO:0009059;GO:0008150;GO:0034654;GO:0044271;GO:0046483;GO:0016070;GO:0090304;GO:0034641;GO:0044237;GO:0043170;GO:0006351;GO:0019438GO:0043229;GO:0043227;GO:0043226;GO:0030880;GO:0005634;GO:0110165;GO:1902494;GO:0061695;GO:1990234;GO:0…	BP:primary metabolic process;BP:RNA biosynthetic process;BP:nucleobase-containing compound metabolic process;BP:metabolic process;BP:cellular biosynthetic process;BP:nitrogen compound metabolic process;BP:nucleic acid-templated transcription;BP:organic substance biosynthetic process;BP:organic cyclic compound biosynthetic process;BP:organic substance metabolic process;BP:organic cyclic compound m…	------	------	------	------	COG0086	S:Function unknown	COG0086(Conserved hypothetical, protein)	PF04998.20;PF00623.23;PF04997.15;PF04983.21;PF05000.20	RNA_pol_Rpb1_5;RNA_pol_Rpb1_2;RNA_pol_Rpb1_1;RNA_pol_Rpb1_3;RNA_pol_Rpb1_4	RNA polymerase Rpb1, domain 5;RNA polymerase Rpb1, domain 2;RNA polymerase Rpb1, domain 1;RNA polymerase Rpb1, domain 3;RNA polymerase Rpb1, domain 4	nuclear	50.1992569	45.48213959	48.24630356	72.15648651	76.42336273	69.23914337	40.94311905	47.93918991	51.97241592	69.28834534	70.99757385	65.57300568
KAF4512404.1	G6O67_001548	ADP-ribosylation factor	-	Small GTPase superfamily, ARF type [Ophiocordyceps sinensis CO18] >KAF4512404.1 hypothetical protein G6O67_001548 [Ophiocordyceps sinensis]	GO:0008104;GO:0070727;GO:0071705;GO:0071702;GO:0033036;GO:0006810;GO:0009987;GO:0045184;GO:0008150;GO:0051234;GO:0051179;GO:0051641;GO:0015031;GO:0016192GO:0043229;GO:0043227;GO:0043226;GO:0110165;GO:0005794;GO:0043231;GO:0005575GO:0016787;GO:0035639;GO:1901363;GO:0003674;GO:0005488;GO:0019001;GO:1901265;GO:0043168;GO:0000166;GO:0032561;GO:0017076;GO:0005525;GO:0003924;GO:0017111;GO:0003824;GO:00…	BP:protein localization;BP:cellular macromolecule localization;BP:nitrogen compound transport;BP:organic substance transport;BP:macromolecule localization;BP:transport;BP:cellular process;BP:establishment of protein localization;BP:biological_process;BP:establishment of localization;BP:localization;BP:cellular localization;BP:protein transport;BP:vesicle-mediated transportCC:intracellular organel…	K07937	ARF1_2	map04144	Endocytosis	COG1100	S:Function unknown	COG1100(GDSL lipase acylhydrolase family protein)	PF00025.24;PF09439.13;PF08477.16;PF00503.23;PF00071.25;PF04670.15;PF01926.26	Arf;SRPRB;Roc;G-alpha;Ras;Gtr1_RagA;MMR_HSR1	ADP-ribosylation factor family;Signal recognition particle receptor beta subunit;Ras of Complex, Roc, domain of DAPkinase;G-protein alpha subunit;Ras family;Gtr1/RagA G protein conserved region;50S ribosome-binding GTPase	cytoplasmic	4425.100098	4840.328613	4347.776855	6015.507813	6105.192383	6687.3125	5404.919922	5392.41748	5713.411621	6125.431641	5777.06543	6339.56543
KAF4511350.1	G6O67_003156	Short chain dehydrogenase	-	hypothetical protein G6O67_003156 [Ophiocordyceps sinensis]	GO:0003824;GO:0003674;GO:0016491	MF:catalytic activity;MF:molecular_function;MF:oxidoreductase activity	------	------	------	------	COG1028	S:Function unknown	COG1028(Dehydrogenase reductase)	PF00106.28;PF13561.9	adh_short;adh_short_C2	short chain dehydrogenase;Enoyl	mitochondrial	193.743042	140.9894257	123.6696701	278.0085754	258.6382446	245.7880402	93.44698334	103.6614761	93.48783875	90.32951355	98.9262619	93.88162231
KAF4504215.1	G6O67_008393	Acetyl-coenzyme A transporter 1	-	acetyl-coenzyme A transporter 1 [Ophiocordyceps sinensis CO18] >KAF4504215.1 hypothetical protein G6O67_008393 [Ophiocordyceps sinensis]	GO:0015936;GO:0015937;GO:0033866;GO:0006139;GO:0044249;GO:0034641;GO:0009165;GO:0044281;GO:0072521;GO:1901137;GO:0006163;GO:0072522;GO:1901362;GO:0009259;GO:1901576;GO:0090407;GO:0033875;GO:0006796;GO:0071704;GO:1901360;GO:0046483;GO:0018130;GO:0009987;GO:0034032;GO:0019693;GO:0006793;GO:0006164;GO:0006725;GO:0009152;GO:0009150;GO:0009058;GO:0009117;GO:0008152;GO:0019438;GO:0034654;GO:0044271;GO:…	BP:coenzyme A metabolic process;BP:coenzyme A biosynthetic process;BP:nucleoside bisphosphate biosynthetic process;BP:nucleobase-containing compound metabolic process;BP:cellular biosynthetic process;BP:cellular nitrogen compound metabolic process;BP:nucleotide biosynthetic process;BP:small molecule metabolic process;BP:purine-containing compound metabolic process;BP:carbohydrate derivative biosy…	K03372	SLC33A1, ACATN	map00604	Glycosphingolipid biosynthesis - ganglio series	COG0477	S:Function unknown	COG0477(phenazine biosynthesis protein, phzf family)	PF13000.10	Acatn	Acetyl-coenzyme A transporter 1	peroxisomal	114.3465576	94.74524689	137.2884369	158.3022614	162.09758	185.0634308	161.0224152	125.0651245	137.9412689	160.9178314	162.918869	161.4593658
KAF4512113.1	G6O67_001294	Ribosomal protein L13	-	ribosomal protein L13 [Ophiocordyceps sinensis CO18] >KAF4512113.1 hypothetical protein G6O67_001294 [Ophiocordyceps sinensis]	GO:0044249;GO:0034641;GO:0006807;GO:0034645;GO:1901576;GO:0044271;GO:0044260;GO:0043043;GO:0071704;GO:0043604;GO:0009987;GO:0009058;GO:0009059;GO:0008150;GO:0008152;GO:1901564;GO:0044238;GO:0043603;GO:1901566;GO:0019538;GO:0044237;GO:0043170;GO:0006518;GO:0006412GO:0043232;GO:0043226;GO:0110165;GO:0005840;GO:0032991;GO:1990904;GO:0043229;GO:0005575;GO:0043228GO:0003674;GO:0005198;GO:0003735	BP:cellular biosynthetic process;BP:cellular nitrogen compound metabolic process;BP:nitrogen compound metabolic process;BP:cellular macromolecule biosynthetic process;BP:organic substance biosynthetic process;BP:cellular nitrogen compound biosynthetic process;BP:cellular macromolecule metabolic process;BP:peptide biosynthetic process;BP:organic substance metabolic process;BP:amide biosynthetic pr…	K02871	RP-L13, MRPL13, rplM	map03010	Ribosome	COG0102	Q:Secondary metabolites biosynthesis, transport and catabolism	COG0102(hydrolase activity, acting on glycosyl bonds)	PF00572.21	Ribosomal_L13	Ribosomal protein L13	mitochondrial	249.0280457	0	208.3699799	205.7189331	261.7953796	230.8641815	239.6578064	257.7119751	238.7956696	325.5084839	341.7348022	313.4505615
KAF4508098.1	G6O67_004522	WSC domain-containing protein	-	hypothetical protein G6O67_004522 [Ophiocordyceps sinensis]	GO:0005575;GO:0016021;GO:0110165;GO:0031224	CC:cellular_component;CC:integral component of membrane;CC:cellular anatomical entity;CC:intrinsic component of membrane	------	------	------	------	ENOG41100QS	S:Function unknown	ENOG41100QS(WSC domain)	PF01822.22	WSC	WSC domain	extracellular	694.7077026	650.7800903	655.612793	732.2671509	732.7698364	746.7397461	725.3825073	716.8840332	704.8667603	1128.747192	1075.37207	1056.45874
KAF4505886.1	G6O67_007789	Inorganic phosphate transport PHO88	-	Inorganic phosphate transporter Pho88 [Ophiocordyceps sinensis CO18] >KAF4505886.1 hypothetical protein G6O67_007789 [Ophiocordyceps sinensis]	GO:0008104;GO:0070972;GO:0070727;GO:0071705;GO:0071702;GO:0033036;GO:0006810;GO:0072599;GO:0072594;GO:0009987;GO:0006605;GO:0045184;GO:0033365;GO:0008150;GO:0051649;GO:0051234;GO:0051179;GO:0051641;GO:0046907;GO:0045047;GO:0015031;GO:0006886GO:0005783;GO:0043229;GO:0043227;GO:0043226;GO:0031224;GO:0016021;GO:0110165;GO:0043231;GO:0005575	BP:protein localization;BP:protein localization to endoplasmic reticulum;BP:cellular macromolecule localization;BP:nitrogen compound transport;BP:organic substance transport;BP:macromolecule localization;BP:transport;BP:establishment of protein localization to endoplasmic reticulum;BP:establishment of protein localization to organelle;BP:cellular process;BP:protein targeting;BP:establishment of p…	------	------	------	------	COG5065	P:Inorganic ion transport and metabolism	COG5065(phosphate transporter)	PF10032.12	Pho88	Phosphate transport	ER	132.8515778	148.3363037	135.7946167	93.09105682	86.20348358	90.36506653	106.2671967	107.5494232	105.1128311	98.48622894	128.0578918	96.14940643
KAF4509634.1	G6O67_003782	APH domain-containing protein	-	hypothetical protein G6O67_003782 [Ophiocordyceps sinensis]	GO:0003824;GO:0016740;GO:0003674	MF:catalytic activity;MF:transferase activity;MF:molecular_function	------	------	------	------	ENOG410XPPF	S:Function unknown	ENOG410XPPF(Protein of unknown function (DUF1679))	PF02958.23;PF01636.26	EcKL;APH	Ecdysteroid kinase-like family;Phosphotransferase enzyme family	cytoplasmic	115.445488	98.91374207	101.9237061	135.4891815	128.3592072	126.6329346	107.6509933	103.5467758	117.7350388	151.155365	144.6340179	144.7160797
KAF4505979.1	G6O67_006110	Ribosome biogenesis protein C8F11.04	-	hypothetical protein G6O67_006110 [Ophiocordyceps sinensis]	GO:0032991;GO:0005840;GO:0043232;GO:1990904;GO:0005575;GO:0043229;GO:0043228;GO:0043226;GO:0110165	CC:macromolecular complex;CC:ribosome;CC:intracellular non-membrane-bounded organelle;CC:ribonucleoprotein complex;CC:cellular_component;CC:intracellular organelle;CC:non-membrane-bounded organelle;CC:organelle;CC:cellular anatomical entity	K14775	UTP30, RSL1D1	------	------	ENOG4111W39	S:Function unknown	ENOG4111W39(Ribosomal L1 domain containing 1)	PF00687.24	Ribosomal_L1	Ribosomal protein L1p/L10e family	nuclear	268.9825134	249.2473602	262.4660645	283.4596863	282.6899719	262.3941345	266.6746216	260.9763184	262.8884277	230.6880951	206.5011597	193.4418945
KAF4505858.1	G6O67_007762	Aminopeptidase	-	hypothetical protein G6O67_007762 [Ophiocordyceps sinensis]	GO:0006807;GO:0071704;GO:0006508;GO:0008150;GO:0008152;GO:0044238;GO:1901564;GO:0019538;GO:0043170GO:0004177;GO:0008238;GO:0003674;GO:0008270;GO:0008233;GO:0008235;GO:0008237;GO:0043169;GO:0046914;GO:0016805;GO:0043167;GO:0070573;GO:0046872;GO:0016787;GO:0140096;GO:0003824;GO:0005488	BP:nitrogen compound metabolic process;BP:organic substance metabolic process;BP:proteolysis;BP:biological_process;BP:metabolic process;BP:primary metabolic process;BP:organonitrogen compound metabolic process;BP:protein metabolic process;BP:macromolecule metabolic processMF:aminopeptidase activity;MF:exopeptidase activity;MF:molecular_function;MF:zinc ion binding;MF:peptidase activity;MF:metallo…	------	------	------	------	COG0308	S:Function unknown	COG0308(-)	PF11838.11;PF01433.23;PF17900.4	ERAP1_C;Peptidase_M1;Peptidase_M1_N	ERAP1-like C-terminal domain;Peptidase family M1 domain;Peptidase M1 N-terminal domain	cytoplasmic	4493.775391	4719.36377	4730.865234	7386.624023	7209.568359	7438.262207	4778.470215	4974.708008	4941.26709	7005.838867	6754.124512	7107.922363
KAF4508740.1	G6O67_005082	Apple domain-containing protein	-	hypothetical protein G6O67_005082 [Ophiocordyceps sinensis]	------	------	------	------	------	------	------	------		------	------	------	extracellular	112.1971588	145.2689972	109.2849426	26.51394653	18.40612412	19.90508461	143.1736298	141.4749451	135.8964081	0	33.52945328	20.65246201
KAF4510857.1	G6O67_002716	Methyltransferase	-	hypothetical protein G6O67_002716 [Ophiocordyceps sinensis]	GO:0003824;GO:0003674;GO:0016491	MF:catalytic activity;MF:molecular_function;MF:oxidoreductase activity	------	------	------	------	ENOG4110YRH	S:Function unknown	ENOG4110YRH(-)	------	------	------	peroxisomal	834.1122437	978.5669556	839.234314	721.5021362	688.7195435	740.5869751	724.4341431	735.776001	704.7507324	682.3388672	659.718811	684.9941406
KAF4511468.1	G6O67_003264	3',5'-cyclic-nucleotide phosphodiesterase	-	hypothetical protein G6O67_003264 [Ophiocordyceps sinensis]	GO:0009187;GO:0009214;GO:0046434;GO:0009166;GO:0034641;GO:0006807;GO:0044281;GO:0006198;GO:0072521;GO:0072523;GO:0009259;GO:1901360;GO:1901361;GO:0006139;GO:1901575;GO:0006195;GO:0071704;GO:0044248;GO:0046058;GO:0019693;GO:0044238;GO:0019439;GO:0009154;GO:0006725;GO:0009150;GO:0009261;GO:0009117;GO:0008152;GO:0034655;GO:0046700;GO:0009056;GO:0055086;GO:0046483;GO:1901564;GO:0044270;GO:1901136;GO:…	BP:cyclic nucleotide metabolic process;BP:cyclic nucleotide catabolic process;BP:organophosphate catabolic process;BP:nucleotide catabolic process;BP:cellular nitrogen compound metabolic process;BP:nitrogen compound metabolic process;BP:small molecule metabolic process;BP:cAMP catabolic process;BP:purine-containing compound metabolic process;BP:purine-containing compound catabolic process;BP:ribo…	------	------	------	------	COG5212	T:Signal transduction mechanisms	COG5212(Phosphodiesterase)	PF02112.18	PDEase_II	cAMP phosphodiesterases class-II	cytoplasmic	194.9701233	216.0185242	192.0654144	178.4565125	148.5559845	158.0792999	262.9130859	192.0478973	199.0842285	178.1609344	151.3175354	197.063858
KAF4513498.1	G6O67_000763	DUF1014-domain-containing protein	-	DUF1014 domain protein [Ophiocordyceps sinensis CO18] >KAF4513498.1 hypothetical protein G6O67_000763 [Ophiocordyceps sinensis]	------	------	------	------	------	------	ENOG410ZIM9	S:Function unknown	ENOG410ZIM9(Coiled-coil domain-containing protein)	PF06244.15	Ccdc124	Coiled-coil domain-containing protein 124 /Oxs1	nuclear	64.02561951	51.49827194	76.26895142	80.17718506	73.10736084	62.69727325	150.3194275	185.6525574	163.440155	97.03375244	91.49941254	81.4207077
KAF4505403.1	G6O67_007357	AMPK1_CBM domain-containing protein	-	hypothetical protein G6O67_007357 [Ophiocordyceps sinensis]	------	------	K17678	MRH4	------	------	ENOG410YS9H;ENOG410XNTI	S:Function unknown;	ENOG410YS9H(-); ENOG410XNTI(-)	PF16561.8	AMPK1_CBM	Glycogen recognition site of AMP-activated protein kinase	mitochondrial	219.5474091	210.5327759	207.3312225	123.5129852	108.1935501	101.3847198	176.3595428	231.9398041	173.542984	122.8231201	144.7399902	139.2376099
KAF4506256.1	G6O67_006359	N-alpha-acetyltransferase 16, NatA auxiliary subunit	-	Protein prenyltransferase [Ophiocordyceps sinensis CO18] >KAF4506256.1 hypothetical protein G6O67_006359 [Ophiocordyceps sinensis]	GO:0043233;GO:0031970;GO:0031974;GO:0005575;GO:0070013;GO:0005758;GO:0110165GO:0003824;GO:0016740;GO:0003674	CC:organelle lumen;CC:organelle envelope lumen;CC:membrane-enclosed lumen;CC:cellular_component;CC:intracellular organelle lumen;CC:mitochondrial intermembrane space;CC:cellular anatomical entityMF:catalytic activity;MF:transferase activity;MF:molecular_function	K20792	NAA15_16	------	------	ENOG410XR7D	S:Function unknown	ENOG410XR7D(NatA auxiliary subunit)	PF12569.11;PF13428.9;PF13432.9;PF07719.20;PF00515.31;PF14559.9;PF13414.9;PF12895.10;PF13371.9	NatA_aux_su;TPR_14;TPR_16;TPR_2;TPR_1;TPR_19;TPR_11;ANAPC3;TPR_9	N-terminal acetyltransferase A, auxiliary subunit;Tetratricopeptide repeat;Tetratricopeptide repeat;Tetratricopeptide repeat;Tetratricopeptide repeat;Tetratricopeptide repeat;TPR repeat;Anaphase-promoting complex, cyclosome, subunit 3;Tetratricopeptide repeat	cytoplasmic	135.6093597	145.8726654	127.2603683	217.9522705	224.3033905	221.1405792	167.3623505	156.8227997	166.3730011	150.2461395	151.1723633	168.388092
KAF4512563.1	G6O67_001683	3-phytase	-	hypothetical protein G6O67_001683 [Ophiocordyceps sinensis]	GO:0016021;GO:0005575;GO:0031224;GO:0110165GO:0042578;GO:0016791;GO:0016787;GO:0016158;GO:0016788;GO:0003824;GO:0003674	CC:integral component of membrane;CC:cellular_component;CC:intrinsic component of membrane;CC:cellular anatomical entityMF:phosphoric ester hydrolase activity;MF:phosphatase activity;MF:hydrolase activity;MF:3-phytase activity;MF:hydrolase activity, acting on ester bonds;MF:catalytic activity;MF:molecular_function	------	------	------	------	ENOG4111FS8	S:Function unknown	ENOG4111FS8(PHOsphatase)	PF00328.25	His_Phos_2	Histidine phosphatase superfamily	Golgi apparatus	449.3555908	437.4536438	438.1744995	410.5879517	363.4194946	412.292511	414.1371765	439.5029602	416.1352844	344.2460327	339.4607544	350.9701233
KAF4505173.1	G6O67_007148	Peptidase C15, pyroglutamyl peptidase I-like protein	-	hypothetical protein G6O67_007148 [Ophiocordyceps sinensis]	GO:0044238;GO:1901564;GO:0019538;GO:0043170;GO:0071704;GO:0006807;GO:0008150;GO:0008152;GO:0006508GO:0005829;GO:0005575;GO:0110165GO:0003674;GO:0016787;GO:0140096;GO:0003824;GO:0016920;GO:0008233;GO:0008242;GO:0008234	BP:primary metabolic process;BP:organonitrogen compound metabolic process;BP:protein metabolic process;BP:macromolecule metabolic process;BP:organic substance metabolic process;BP:nitrogen compound metabolic process;BP:biological_process;BP:metabolic process;BP:proteolysisCC:cytosol;CC:cellular_component;CC:cellular anatomical entityMF:molecular_function;MF:hydrolase activity;MF:catalytic activit…	K01304	pcp	------	------	ENOG4111XZZ	S:Function unknown	ENOG4111XZZ(Pyroglutamyl peptidase type I)	PF01470.20	Peptidase_C15	Pyroglutamyl peptidase	nuclear	1289.360596	1205.617065	1280.630005	1412.02002	1451.081909	1445.595581	1013.373535	981.4683228	1009.302307	1587.342407	1644.461304	1636.063354
KAF4505267.1	G6O67_007233	Mitoc_mL59 domain-containing protein	-	hypothetical protein G6O67_007233 [Ophiocordyceps sinensis]	GO:0005575;GO:0015934;GO:0000315;GO:1990904;GO:0005762;GO:0032991;GO:0044391;GO:0098798GO:0005198;GO:0003735;GO:0003674	CC:cellular_component;CC:large ribosomal subunit;CC:organellar large ribosomal subunit;CC:ribonucleoprotein complex;CC:mitochondrial large ribosomal subunit;CC:macromolecular complex;CC:ribosomal subunit;CC:mitochondrial protein complexMF:structural molecule activity;MF:structural constituent of ribosome;MF:molecular_function	K17438	MRPL25	------	------	ENOG41126J9	S:Function unknown	ENOG41126J9(60S ribosomal protein L25)	PF18126.4	Mitoc_mL59	Mitochondrial ribosomal protein mL59	mitochondrial	102.6155548	104.2297134	104.0775223	129.9006348	153.8034821	120.5175629	81.70941925	92.7621994	104.1674194	89.21121979	95.97831726	83.57971191
KAF4510627.1	G6O67_002503	CP-type G domain-containing protein	-	hypothetical protein G6O67_002503 [Ophiocordyceps sinensis]	GO:0043168;GO:0097367;GO:0019001;GO:0035639;GO:0097159;GO:0032553;GO:0000166;GO:0036094;GO:0032561;GO:0003674;GO:0005488;GO:0032555;GO:0017076;GO:0043167;GO:1901363;GO:1901265;GO:0005525	MF:anion binding;MF:carbohydrate derivative binding;MF:guanyl nucleotide binding;MF:purine ribonucleoside triphosphate binding;MF:organic cyclic compound binding;MF:ribonucleotide binding;MF:nucleotide binding;MF:small molecule binding;MF:guanyl ribonucleotide binding;MF:molecular_function;MF:binding;MF:purine ribonucleotide binding;MF:purine nucleotide binding;MF:ion binding;MF:heterocyclic comp…	K14538	NUG1, GNL3	map03008	Ribosome biogenesis in eukaryotes	COG1161	S:Function unknown	COG1161(SH3 domain protein)	PF08701.14;PF01926.26;PF03193.19;PF00009.30	GN3L_Grn1;MMR_HSR1;RsgA_GTPase;GTP_EFTU	GNL3L/Grn1 putative GTPase;50S ribosome-binding GTPase;RsgA GTPase;Elongation factor Tu GTP binding domain	cytoplasmic	74.56651306	66.89810944	46.18577576	94.26184082	125.7498398	100.6960602	86.37697601	81.37399292	82.46833801	107.9169235	97.83670807	80.44966125
KAF4512344.1	G6O67_001495	GET complex, subunit GET2	-	hypothetical protein G6O67_001495 [Ophiocordyceps sinensis]	GO:0005575;GO:0016021;GO:0110165;GO:0031224	CC:cellular_component;CC:integral component of membrane;CC:cellular anatomical entity;CC:intrinsic component of membrane	K22386	GET2	------	------	ENOG410ZAG3	S:Function unknown	ENOG410ZAG3(Conserved hypothetical, protein)	PF08690.13	GET2	GET complex subunit GET2	cytoplasmic	136.7749939	160.2127533	148.1284332	118.6113892	110.2296371	100.1594696	128.2397461	136.3807983	123.9669342	105.141304	105.989357	116.0507202
KAF4508193.1	G6O67_004605	zf-C2HC5 domain-containing protein	-	hypothetical protein G6O67_004605 [Ophiocordyceps sinensis]	GO:0080090;GO:0019222;GO:0031326;GO:0031323;GO:0050789;GO:0060255;GO:0065007;GO:0010468;GO:0019219;GO:0009889;GO:1903506;GO:0050794;GO:0008150;GO:0051171;GO:2001141;GO:0051252;GO:0006355;GO:0010556GO:0043229;GO:0043227;GO:0005737;GO:0005634;GO:0043226;GO:0110165;GO:0043231;GO:0005575GO:0003674;GO:0008270;GO:0043167;GO:0043169;GO:0046914;GO:0046872;GO:0005488	BP:regulation of primary metabolic process;BP:regulation of metabolic process;BP:regulation of cellular biosynthetic process;BP:regulation of cellular metabolic process;BP:regulation of biological process;BP:regulation of macromolecule metabolic process;BP:biological regulation;BP:regulation of gene expression;BP:regulation of nucleobase-containing compound metabolic process;BP:regulation of bios…	------	------	------	------	ENOG410XTTP	S:Function unknown	ENOG410XTTP(Thyroid hormone receptor interactor 4)	PF06221.16	zf-C2HC5	Putative zinc finger motif, C2HC5-type	cytoplasmic	104.3027649	98.75131226	113.1703873	89.26031494	86.70444489	93.1614151	148.3206329	173.3934479	168.5766907	103.9833832	89.15900421	89.49790192
KAF4507019.1	G6O67_005696	Glycosyltransferase family 62 protein	-	hypothetical protein G6O67_005696 [Ophiocordyceps sinensis]	GO:0016021;GO:0005575;GO:0031224;GO:0110165GO:0003824;GO:0016740;GO:0003674	CC:integral component of membrane;CC:cellular_component;CC:intrinsic component of membrane;CC:cellular anatomical entityMF:catalytic activity;MF:transferase activity;MF:molecular_function	K05533	ANP1	map00513	Various types of N-glycan biosynthesis	ENOG410XY7M	S:Function unknown	ENOG410XY7M(mannan polymerase II complex ANP1 subunit)	PF03452.17	Anp1	Anp1	Golgi apparatus	201.2430725	174.3529053	152.9190369	306.6426392	301.1863403	334.4838867	145.3842468	215.2125702	233.6467896	258.9642029	241.2414246	228.3344269
KAF4505265.1	G6O67_007231	14_3_3 domain-containing protein	-	14-3-3 protein [Ophiocordyceps sinensis CO18]	------	------	K06630	YWHAE	map04011	MAPK signaling pathway - yeast	COG5040	T:Signal transduction mechanisms	COG5040(Tyrosine 3-monooxygenase tryptophan 5-monooxygenase activation protein)	PF00244.23	2014/3/3	14-3-3 protein	cytoplasmic	11289.47461	10575.94824	11163.00195	9040.477539	9223.435547	9787.80957	13191.23145	13291.36328	13170.15137	10861.66895	10783.74609	11346.69629
KAF4504701.1	G6O67_008117	mRNA cap guanine-N7 methyltransferase	-	hypothetical protein G6O67_008117 [Ophiocordyceps sinensis]	GO:0043229;GO:0043227;GO:0043226;GO:0005634;GO:0110165;GO:0043231;GO:0005575GO:0003674;GO:0005488;GO:0003676;GO:0008168;GO:1901363;GO:0016740;GO:0016741;GO:0140098;GO:0004482;GO:0008757;GO:0008173;GO:0008170;GO:0008174;GO:0003824;GO:0097159;GO:0003723	CC:intracellular organelle;CC:membrane-bounded organelle;CC:organelle;CC:nucleus;CC:cellular anatomical entity;CC:intracellular membrane-bounded organelle;CC:cellular_componentMF:molecular_function;MF:binding;MF:nucleic acid binding;MF:methyltransferase activity;MF:heterocyclic compound binding;MF:transferase activity;MF:transferase activity, transferring one-carbon groups;MF:catalytic activity, …	K00565	RNMT	map03015	mRNA surveillance pathway	ENOG410Y7HG	A:RNA processing and modification	ENOG410Y7HG(mRNA (guanine-N7-)-methyltransferase activity)	PF03291.19;PF13649.9;PF08242.15	Pox_MCEL;Methyltransf_25;Methyltransf_12	mRNA capping enzyme;Methyltransferase domain;Methyltransferase domain	nuclear	108.0597153	133.5352783	107.6773148	102.7619324	141.0640564	128.6564636	68.87181854	88.54766083	81.00184631	115.2140961	107.8504715	99.433815
KAF4506258.1	G6O67_006361	Fructose-bisphosphate aldolase	-	fructose-bisphosphate aldolase, class II [Ophiocordyceps sinensis CO18] >KAF4506258.1 hypothetical protein G6O67_006361 [Ophiocordyceps sinensis]	GO:0009185;GO:0009259;GO:0009144;GO:0019752;GO:0034641;GO:0006807;GO:0044237;GO:0006725;GO:0072521;GO:0006091;GO:0006090;GO:0006096;GO:1901360;GO:1901575;GO:0009135;GO:0046939;GO:0009141;GO:0071704;GO:0009199;GO:0016310;GO:0044281;GO:0009150;GO:0009205;GO:0006165;GO:0019693;GO:0006139;GO:0046034;GO:0009987;GO:0046031;GO:0032787;GO:0008150;GO:0008152;GO:0043436;GO:0005975;GO:0009132;GO:0009179;GO:…	BP:ribonucleoside diphosphate metabolic process;BP:ribonucleotide metabolic process;BP:purine nucleoside triphosphate metabolic process;BP:carboxylic acid metabolic process;BP:cellular nitrogen compound metabolic process;BP:nitrogen compound metabolic process;BP:cellular metabolic process;BP:cellular aromatic compound metabolic process;BP:purine-containing compound metabolic process;BP:generation…	K01624	FBA, fbaA	map00680;map00010;map00030;map00051	Methane metabolism;Glycolysis / Gluconeogenesis;Pentose phosphate pathway;Fructose and mannose metabolism	COG0191	G:Carbohydrate transport and metabolism	COG0191(Aldolase)	PF01116.23	F_bP_aldolase	Fructose-bisphosphate aldolase class-II	cytoplasmic	20280.9082	22118.58594	21610.1582	18640.87891	18085.2832	17887.38281	22478.38672	22610.51563	22144.85742	20984.06836	20238.66992	21962.80859
KAF4510196.1	G6O67_002105	Prostacyclin synthase	-	hypothetical protein G6O67_002105 [Ophiocordyceps sinensis]	GO:0043169;GO:0004497;GO:0020037;GO:0046914;GO:0046906;GO:0097159;GO:0016705;GO:0043167;GO:0003824;GO:0003674;GO:0005488;GO:0005506;GO:0046872;GO:1901363;GO:0016491	MF:cation binding;MF:monooxygenase activity;MF:heme binding;MF:transition metal ion binding;MF:tetrapyrrole binding;MF:organic cyclic compound binding;MF:oxidoreductase activity, acting on paired donors, with incorporation or reduction of molecular oxygen;MF:ion binding;MF:catalytic activity;MF:molecular_function;MF:binding;MF:iron ion binding;MF:metal ion binding;MF:heterocyclic compound binding…	------	------	------	------	COG2124	F:Nucleotide transport and metabolism	COG2124(SAICAR synthetase)	PF00067.25	p450	Cytochrome P450	cytoplasmic	122.2721405	138.2570648	115.9079437	124.0467453	119.5249023	126.5035782	113.0315628	109.739502	111.0893936	89.72759247	100.2483368	104.8027725
KAF4506851.1	G6O67_006892	Fe2OG dioxygenase domain-containing protein	-	hypothetical protein G6O67_006892 [Ophiocordyceps sinensis]	GO:0043169;GO:0051213;GO:0043167;GO:0003824;GO:0003674;GO:0005488;GO:0046872;GO:0016491	MF:cation binding;MF:dioxygenase activity;MF:ion binding;MF:catalytic activity;MF:molecular_function;MF:binding;MF:metal ion binding;MF:oxidoreductase activity	------	------	------	------	COG3491	S:Function unknown	COG3491(-)	PF14226.9;PF03171.23	DIOX_N;2OG-FeII_Oxy	non-haem dioxygenase in morphine synthesis N-terminal;2OG-F	cytoplasmic	4118.345703	4358.481445	4320.666016	3512.455322	3463.345215	3506.783447	3762.280273	3799.916992	3699.751221	4191.212891	4372.562988	4595.38916
KAF4507404.1	G6O67_006042	2-oxoisovalerate dehydrogenase subunit alpha	-	hypothetical protein G6O67_006042 [Ophiocordyceps sinensis]	GO:0019752;GO:0009063;GO:0006807;GO:0044281;GO:0044282;GO:1901575;GO:0006520;GO:0071704;GO:0009987;GO:0008150;GO:0008152;GO:0043436;GO:0009056;GO:0044248;GO:0044238;GO:1901564;GO:1901565;GO:0006082;GO:0046395;GO:0016054;GO:0044237;GO:0009081;GO:0009083GO:0003674;GO:0016491;GO:0016624;GO:0003824;GO:0016903;GO:0003863	BP:carboxylic acid metabolic process;BP:cellular amino acid catabolic process;BP:nitrogen compound metabolic process;BP:small molecule metabolic process;BP:small molecule catabolic process;BP:organic substance catabolic process;BP:cellular amino acid metabolic process;BP:organic substance metabolic process;BP:cellular process;BP:biological_process;BP:metabolic process;BP:oxoacid metabolic process…	K00166	BCKDHA, bkdA1	map00280;map00640	Valine, leucine and isoleucine degradation;Propanoate metabolism	COG1071	S:Function unknown	COG1071(Nadph-dependent fmn reductase)	PF00676.23	E1_dh	Dehydrogenase E1 component	mitochondrial	1099.723022	1132.483398	989.4329224	875.5864868	828.8322754	821.395813	839.2852173	878.1057739	879.4066162	849.8591309	875.1521606	846.5825195
KAF4511274.1	G6O67_003086	Isocitrate lyase/phosphoenolpyruvate mutase family protein	-	hypothetical protein G6O67_003086 [Ophiocordyceps sinensis]	GO:0003824;GO:0003674	MF:catalytic activity;MF:molecular_function	------	------	------	------	COG2513	G:Carbohydrate transport and metabolism	COG2513(methylisocitrate lyase)	PF13714.9	PEP_mutase	Phosphoenolpyruvate phosphomutase	peroxisomal	2529.360352	3003.747559	2453.031494	3209.14209	3380.087646	3215.561035	2492.575928	2911.974121	2543.706055	3336.251709	3166.429199	3126.373047
KAF4507248.1	G6O67_005907	Tetratricopeptide repeat domain protein	-	hypothetical protein G6O67_005907 [Ophiocordyceps sinensis]	GO:0044249;GO:0034641;GO:0006807;GO:0034645;GO:1901576;GO:0044271;GO:0044260;GO:0043043;GO:0071704;GO:0043604;GO:0009987;GO:0009058;GO:0009059;GO:0008150;GO:0008152;GO:1901564;GO:0044238;GO:0043603;GO:1901566;GO:0019538;GO:0044237;GO:0043170;GO:0006518;GO:0006412GO:0043232;GO:0043226;GO:0110165;GO:0005840;GO:0032991;GO:1990904;GO:0043229;GO:0005575;GO:0043228GO:0003674;GO:0005198;GO:0003735	BP:cellular biosynthetic process;BP:cellular nitrogen compound metabolic process;BP:nitrogen compound metabolic process;BP:cellular macromolecule biosynthetic process;BP:organic substance biosynthetic process;BP:cellular nitrogen compound biosynthetic process;BP:cellular macromolecule metabolic process;BP:peptide biosynthetic process;BP:organic substance metabolic process;BP:amide biosynthetic pr…	------	------	------	------	ENOG4111VIJ	S:Function unknown	ENOG4111VIJ(conserved hypothetical protein)	------	------	------	cytoplasmic	224.2216797	252.7486267	231.1260681	179.5090179	173.9320221	175.8469391	145.7983856	151.1152802	150.301239	130.3285065	127.9502563	122.7633591
[truncated: 2,377 more rows]
