# Supplementary material for: Uncovering proteome variations and concomitant quality changes of different drying methods Cordyceps sinensis by 4D-DIA structural proteomics
Source: Front Nutr. 2025 Feb 5;12:1463780. doi: 10.3389/fnut.2025.1463780 (PMC11835701; doi:10.3389/fnut.2025.1463780)
Supplement: Supplementary file 1 [file Data_Sheet_1.ZIP › supplementary materials/Table S2.csv]

First Category	Second Category	pathway ID	Description	YG_vs_CK_all numbers	YG_vs_CK_all proteins
Metabolism	Amino acid metabolism	map00310	Lysine degradation	3	KAF4511288.1(K00471);KAF4511987.1(K00252);KAF4513465.1(K00626)
Metabolism	Amino acid metabolism	map00260	Glycine, serine and threonine metabolism	11	KAF4507661.1(K00276);KAF4503790.1(K00003);KAF4510664.1(K00605);KAF4511841.1(K00872);KAF4510638.1(K01758);KAF4508491.1(K15633);KAF4504817.1(K00058);KAF4509166.1(K00276);KAF4508820.1(K00613);KAF4504533.1(K01733);KAF4507586.1(K00058)
Metabolism	Amino acid metabolism	map00250	Alanine, aspartate and glutamate metabolism	12	KAF4512846.1(K00264);KAF4511694.1(K15371);KAF4505829.1(K01580);KAF4504703.1(K00814);KAF4510671.1(K00294);KAF4510608.1(K00820);KAF4513457.1(K14454);KAF4510583.1(K01955);KAF4508145.1(K01953);KAF4507825.1(K01755);KAF4506507.1(K01939);KAF4505664.1(K01940)
Metabolism	Amino acid metabolism	map00300	Lysine biosynthesis	2	KAF4503790.1(K00003);KAF4507196.1(K00143)
Metabolism	Amino acid metabolism	map00380	Tryptophan metabolism	8	KAF4505112.1(K00452);KAF4512596.1(K03781);KAF4506871.1(K03781);KAF4505741.1(K01556);KAF4511987.1(K00252);KAF4511757.1(K01501);KAF4504486.1(K01426);KAF4513465.1(K00626)
Metabolism	Amino acid metabolism	map00270	Cysteine and methionine metabolism	15	KAF4506396.1(K00026);KAF4508969.1(K00826);KAF4506795.1(K21456);KAF4503790.1(K00003);KAF4507954.1(K08968);KAF4510638.1(K01758);KAF4505003.1(K00789);KAF4512412.1(K08967);KAF4504817.1(K00058);KAF4513457.1(K14454);KAF4504679.1(K00772);KAF4512610.1(K08964);KAF4507586.1(K00058);KAF4508263.1(K00797);KAF4508256.1(K11204)
Metabolism	Amino acid metabolism	map00280	Valine, leucine and isoleucine degradation	12	KAF4512380.1(K09699);KAF4508160.1(K07513);KAF4510077.1(K01969);KAF4507404.1(K00166);KAF4513465.1(K00626);KAF4508969.1(K00826);KAF4504851.1(K07513);KAF4504757.1(K00167);KAF4510076.1(K00253);KAF4509929.1(K01968);KAF4507436.1(K01641);KAF4512095.1(K01027)
Metabolism	Amino acid metabolism	map00360	Phenylalanine metabolism	8	KAF4513644.1(K00817);KAF4507661.1(K00276);KAF4509166.1(K00276);KAF4507246.1(K00457);KAF4513457.1(K14454);KAF4512883.1(K00074);KAF4508840.1(K10437);KAF4504486.1(K01426)
Metabolism	Amino acid metabolism	map00350	Tyrosine metabolism	9	KAF4510576.1(K02510);KAF4513644.1(K00817);KAF4507661.1(K00276);KAF4509166.1(K00276);KAF4511839.1(K00545);KAF4507246.1(K00457);KAF4513457.1(K14454);KAF4504594.1(K00451);KAF4508226.1(K01800)
Metabolism	Amino acid metabolism	map00290	Valine, leucine and isoleucine biosynthesis	1	KAF4508969.1(K00826)
Metabolism	Amino acid metabolism	map00220	Arginine biosynthesis	11	KAF4512363.1(K00611);KAF4505460.1(K01427);KAF4507825.1(K01755);KAF4504703.1(K00814);KAF4508436.1(K01476);KAF4507907.1(K13240);KAF4507907.1(K13241);KAF4509801.1(K00618);KAF4513457.1(K14454);KAF4511694.1(K15371);KAF4509290.1(K01438);KAF4505664.1(K01940)
Metabolism	Amino acid metabolism	map00340	Histidine metabolism	3	KAF4513644.1(K00817);KAF4511653.1(K20246);KAF4508783.1(K19787)
Metabolism	Amino acid metabolism	map00330	Arginine and proline metabolism	10	KAF4511928.1(K00147);KAF4506780.1(K00286);KAF4510426.1(K01480);KAF4508436.1(K01476);KAF4510671.1(K00294);KAF4507907.1(K13240);KAF4507907.1(K13241);KAF4508820.1(K00613);KAF4513457.1(K14454);KAF4504486.1(K01426);KAF4508263.1(K00797)
Metabolism	Amino acid metabolism	map00400	Phenylalanine, tyrosine and tryptophan biosynthesis	7	KAF4504540.1(K01626);KAF4513644.1(K00817);KAF4512486.1(K00766);KAF4513457.1(K14454);KAF4512992.1(K13830);KAF4512629.1(K01626);KAF4511840.1(K01735)
Metabolism	Biosynthesis of other secondary metabolites	map00254	Aflatoxin biosynthesis	1	KAF4511611.1(K11262)
Metabolism	Biosynthesis of other secondary metabolites	map00999	Biosynthesis of various plant secondary metabolites	5	KAF4511498.1(K05349);KAF4505003.1(K00789);KAF4511498.1(K01188);KAF4508259.1(K05349);KAF4512992.1(K13830);KAF4506767.1(K01188)
Metabolism	Biosynthesis of other secondary metabolites	map00232	Caffeine metabolism	1	KAF4505817.1(K00106)
Metabolism	Biosynthesis of other secondary metabolites	map00332	Carbapenem biosynthesis	1	KAF4511928.1(K00147)
Metabolism	Carbohydrate metabolism	map00650	Butanoate metabolism	5	KAF4505829.1(K01580);KAF4512883.1(K00074);KAF4513465.1(K00626);KAF4507436.1(K01641);KAF4512095.1(K01027)
Metabolism	Carbohydrate metabolism	map00040	Pentose and glucuronate interconversions	5	KAF4507407.1(K18102);KAF4504284.1(K25880);KAF4512251.1(K18107);KAF4510075.1(K17738);KAF4507818.1(K00012)
Metabolism	Carbohydrate metabolism	map00562	Inositol phosphate metabolism	7	KAF4510654.1(K00888);KAF4504336.1(K21797);KAF4506240.1(K00469);KAF4506085.1(K00915);KAF4508817.1(K01114);KAF4509390.1(K01114);KAF4509282.1(K05857)
Metabolism	Carbohydrate metabolism	map00051	Fructose and mannose metabolism	8	KAF4512915.1(K19030);KAF4511132.1(K17742);KAF4511940.1(K18338);KAF4506043.1(K00009);KAF4504028.1(K18337);KAF4504937.1(K03841);KAF4506477.1(K01809);KAF4508332.1(K19029)
Metabolism	Carbohydrate metabolism	map00053	Ascorbate and aldarate metabolism	3	KAF4509922.1(K00107);KAF4507818.1(K00012);KAF4506240.1(K00469)
Metabolism	Carbohydrate metabolism	map00052	Galactose metabolism	6	KAF4508884.1(K01182);KAF4506114.1(K01784);KAF4505042.1(K01835);KAF4506629.1(K07407);KAF4508656.1(K07407);KAF4511678.1(K00965)
Metabolism	Carbohydrate metabolism	map00020	Citrate cycle (TCA cycle)	4	KAF4504640.1(K01610);KAF4506396.1(K00026);KAF4508421.1(K00164);KAF4504139.1(K01900)
Metabolism	Carbohydrate metabolism	map00500	Starch and sucrose metabolism	19	KAF4508884.1(K01182);KAF4513358.1(K01199);KAF4512891.1(K00693);KAF4506005.1(K01810);KAF4508232.1(K01199);KAF4513050.1(K01199);KAF4509815.1(K01179);KAF4505042.1(K01835);KAF4511498.1(K05349);KAF4513672.1(K00688);KAF4509543.1(K00700);KAF4509325.1(K01210);KAF4511498.1(K01188);KAF4503825.1(K01194);KAF4508259.1(K05349);KAF4506767.1(K01188);KAF4512360.1(K01178);KAF4510413.1(K00750);KAF4512190.1(K00706);…
Metabolism	Carbohydrate metabolism	map00030	Pentose phosphate pathway	10	KAF4506005.1(K01810);KAF4506988.1(K00948);KAF4504937.1(K03841);KAF4505423.1(K01057);KAF4507139.1(K00948);KAF4505042.1(K01835);KAF4503780.1(K00948);KAF4512378.1(K00851);KAF4510712.1(K00033);KAF4508248.1(K00615)
Metabolism	Carbohydrate metabolism	map00620	Pyruvate metabolism	6	KAF4504640.1(K01610);KAF4506396.1(K00026);KAF4511611.1(K11262);KAF4509636.1(K01069);KAF4509582.1(K00029);KAF4513465.1(K00626)
Metabolism	Carbohydrate metabolism	map00630	Glyoxylate and dicarboxylate metabolism	9	KAF4506396.1(K00026);KAF4508208.1(K01455);KAF4512596.1(K03781);KAF4506871.1(K03781);KAF4510664.1(K00605);KAF4510992.1(K01637);KAF4511157.1(K00122);KAF4509530.1(K01637);KAF4513465.1(K00626)
Metabolism	Carbohydrate metabolism	map00520	Amino sugar and nucleotide sugar metabolism	22	KAF4506114.1(K01784);KAF4510686.1(K01836);KAF4506005.1(K01810);KAF4510311.1(K01183);KAF4505042.1(K01835);KAF4503999.1(K00698);KAF4506477.1(K01809);KAF4511678.1(K00965);KAF4507818.1(K00012);KAF4504743.1(K02564);KAF4513039.1(K00698);KAF4510608.1(K00820);KAF4513196.1(K12373);KAF4510516.1(K00698);KAF4507065.1(K01183);KAF4505598.1(K12451);KAF4512955.1(K00698);KAF4508074.1(K01183);KAF4513040.1(K00698);…
Metabolism	Carbohydrate metabolism	map00010	Glycolysis / Gluconeogenesis	7	KAF4504640.1(K01610);KAF4506005.1(K01810);KAF4507550.1(K01792);KAF4508491.1(K15633);KAF4505042.1(K01835);KAF4504937.1(K03841);KAF4511706.1(K00927)
Metabolism	Carbohydrate metabolism	map00640	Propanoate metabolism	6	KAF4512380.1(K09699);KAF4511611.1(K11262);KAF4504139.1(K01900);KAF4513693.1(K14729);KAF4507404.1(K00166);KAF4504757.1(K00167)
Metabolism	Energy metabolism	map00680	Methane metabolism	5	KAF4511157.1(K00122);KAF4504937.1(K03841);KAF4508491.1(K15633);KAF4504817.1(K00058);KAF4507586.1(K00058)
Metabolism	Energy metabolism	map00910	Nitrogen metabolism	6	KAF4512846.1(K00264);KAF4511694.1(K15371);KAF4508208.1(K01455);KAF4504738.1(K17877);KAF4511757.1(K01501);KAF4511762.1(K01725)
Metabolism	Energy metabolism	map00190	Oxidative phosphorylation	22	KAF4512266.1(K02265);KAF4512977.1(K03949);KAF4510663.1(K02144);KAF4513095.1(K02151);KAF4508291.1(K02263);KAF4512672.1(K03938);KAF4504986.1(K01549);KAF4512724.1(K02266);KAF4509406.1(K03955);KAF4507008.1(K03937);KAF4509969.1(K02138);KAF4512169.1(K03965);KAF4505342.1(K03939);KAF4504285.1(K02140);KAF4510836.1(K02137);KAF4510054.1(K02155);KAF4509832.1(K03952);KAF4512896.1(K02264);KAF4505061.1(K02127);…
Metabolism	Energy metabolism	map00920	Sulfur metabolism	1	KAF4504887.1(K01082)
Metabolism	Global and overview maps	map01240	Biosynthesis of cofactors	31	KAF4510445.1(K01599);KAF4506795.1(K21456);KAF4510270.1(K01950);KAF4505100.1(K15734);KAF4505588.1(K00763);KAF4506477.1(K01809);KAF4509239.1(K06215);KAF4507818.1(K00012);KAF4507766.1(K01918);KAF4505003.1(K00789);KAF4512185.1(K01077);KAF4510767.1(K00868);KAF4508969.1(K00826);KAF4508256.1(K11204);KAF4511230.1(K13950);KAF4509052.1(K00254);KAF4507804.1(K02304);KAF4504726.1(K01937);KAF4507674.1(K01012);…
Metabolism	Global and overview maps	map01232	Nucleotide metabolism	14	KAF4504726.1(K01937);KAF4506763.1(K01951);KAF4507946.1(K19572);KAF4510789.1(K01240);KAF4506292.1(K00761);KAF4507812.1(K01081);KAF4511672.1(K07023);KAF4505817.1(K00106);KAF4505363.1(K00856);KAF4509811.1(K00761);KAF4507283.1(K10807);KAF4512710.1(K10808);KAF4506507.1(K01939);KAF4507203.1(K00942)
Metabolism	Global and overview maps	map01250	Biosynthesis of nucleotide sugars	10	KAF4506114.1(K01784);KAF4510686.1(K01836);KAF4506005.1(K01810);KAF4507818.1(K00012);KAF4505042.1(K01835);KAF4510608.1(K00820);KAF4506240.1(K00469);KAF4506477.1(K01809);KAF4505598.1(K12451);KAF4511678.1(K00965)
Metabolism	Glycan biosynthesis and metabolism	map00604	Glycosphingolipid biosynthesis - ganglio series	2	KAF4504215.1(K03372);KAF4513196.1(K12373)
Metabolism	Glycan biosynthesis and metabolism	map00563	Glycosylphosphatidylinositol (GPI)-anchor biosynthesis	2	KAF4512980.1(K05285);KAF4504446.1(K05292)
Metabolism	Glycan biosynthesis and metabolism	map00603	Glycosphingolipid biosynthesis - globo and isoglobo series	3	KAF4508656.1(K07407);KAF4506629.1(K07407);KAF4513196.1(K12373)
Metabolism	Glycan biosynthesis and metabolism	map00510	N-Glycan biosynthesis	8	KAF4507428.1(K01230);KAF4504985.1(K07151);KAF4505622.1(K12667);KAF4510558.1(K03847);KAF4512473.1(K23741);KAF4507110.1(K03844);KAF4504044.1(K12669);KAF4513178.1(K03846)
Metabolism	Glycan biosynthesis and metabolism	map00511	Other glycan degradation	3	KAF4505536.1(K01192);KAF4513196.1(K12373);KAF4505243.1(K01191)
Metabolism	Glycan biosynthesis and metabolism	map00513	Various types of N-glycan biosynthesis	10	KAF4507428.1(K01230);KAF4504985.1(K07151);KAF4505622.1(K12667);KAF4510558.1(K03847);KAF4507019.1(K05533);KAF4512473.1(K23741);KAF4507110.1(K03844);KAF4504044.1(K12669);KAF4513178.1(K03846);KAF4513196.1(K12373)
Metabolism	Glycan biosynthesis and metabolism	map00514	Other types of O-glycan biosynthesis	3	KAF4509070.1(K10967);KAF4512815.1(K00728);KAF4508838.1(K00728)
Metabolism	Glycan biosynthesis and metabolism	map00515	Mannose type O-glycan biosynthesis	2	KAF4512815.1(K00728);KAF4508838.1(K00728)
Metabolism	Glycan biosynthesis and metabolism	map00531	Glycosaminoglycan degradation	2	KAF4504472.1(K01207);KAF4513196.1(K12373)
Metabolism	Lipid metabolism	map00061	Fatty acid biosynthesis	3	KAF4512960.1(K00667);KAF4511611.1(K11262);KAF4512961.1(K00668)
Metabolism	Lipid metabolism	map00062	Fatty acid elongation	2	KAF4511681.1(K10251);KAF4512895.1(K10246)
Metabolism	Lipid metabolism	map00073	Cutin, suberine and wax biosynthesis	1	KAF4513309.1(K17991)
Metabolism	Lipid metabolism	map00071	Fatty acid degradation	4	KAF4511987.1(K00252);KAF4508160.1(K07513);KAF4513465.1(K00626);KAF4504851.1(K07513)
Metabolism	Lipid metabolism	map00565	Ether lipid metabolism	4	KAF4509390.1(K01114);KAF4508817.1(K01114);KAF4506281.1(K13519);KAF4513027.1(K01115)
Metabolism	Lipid metabolism	map00564	Glycerophospholipid metabolism	7	KAF4513027.1(K01115);KAF4512029.1(K00866);KAF4512704.1(K01613);KAF4508817.1(K01114);KAF4509390.1(K01114);KAF4506604.1(K00995);KAF4506281.1(K13519)
Metabolism	Lipid metabolism	map00561	Glycerolipid metabolism	6	KAF4506281.1(K13519);KAF4506629.1(K07407);KAF4508656.1(K07407);KAF4510488.1(K14457);KAF4506385.1(K17900);KAF4509807.1(K01054)
Metabolism	Lipid metabolism	map00600	Sphingolipid metabolism	8	KAF4508015.1(K12349);KAF4511102.1(K12350);KAF4506629.1(K07407);KAF4504734.1(K12349);KAF4508656.1(K07407);KAF4506438.1(K04712);KAF4508405.1(K01634);KAF4513196.1(K12373)
Metabolism	Lipid metabolism	map00591	Linoleic acid metabolism	1	KAF4504143.1(K17862)
Metabolism	Lipid metabolism	map00100	Steroid biosynthesis	8	KAF4512423.1(K05917);KAF4508244.1(K00223);KAF4511286.1(K01852);KAF4505599.1(K00801);KAF4512932.1(K09829);KAF4510604.1(K07748);KAF4513667.1(K07750);KAF4509945.1(K01052)
Metabolism	Lipid metabolism	map00590	Arachidonic acid metabolism	3	KAF4507911.1(K01254);KAF4506888.1(K08726);KAF4507906.1(K08726)
Metabolism	Lipid metabolism	map00592	alpha-Linolenic acid metabolism	2	KAF4508160.1(K07513);KAF4504851.1(K07513)
Metabolism	Lipid metabolism	map01040	Biosynthesis of unsaturated fatty acids	4	KAF4511681.1(K10251);KAF4508160.1(K07513);KAF4504851.1(K07513);KAF4512895.1(K10246)
Metabolism	Metabolism of cofactors and vitamins	map00860	Porphyrin metabolism	2	KAF4510445.1(K01599);KAF4507804.1(K02304)
Metabolism	Metabolism of cofactors and vitamins	map00780	Biotin metabolism	1	KAF4507674.1(K01012)
Metabolism	Metabolism of cofactors and vitamins	map00670	One carbon pool by folate	3	KAF4510664.1(K00605);KAF4505201.1(K00601);KAF4508272.1(K00288)
Metabolism	Metabolism of cofactors and vitamins	map00770	Pantothenate and CoA biosynthesis	2	KAF4507766.1(K01918);KAF4508969.1(K00826)
Metabolism	Metabolism of cofactors and vitamins	map00790	Folate biosynthesis	3	KAF4512185.1(K01077);KAF4511140.1(K01113);KAF4511230.1(K13950)
Metabolism	Metabolism of cofactors and vitamins	map00760	Nicotinate and nicotinamide metabolism	5	KAF4510789.1(K01240);KAF4507812.1(K01081);KAF4505588.1(K00763);KAF4510270.1(K01950);KAF4508981.1(K00767)
Metabolism	Metabolism of cofactors and vitamins	map00750	Vitamin B6 metabolism	3	KAF4510767.1(K00868);KAF4504533.1(K01733);KAF4509239.1(K06215)
Metabolism	Metabolism of cofactors and vitamins	map00130	Ubiquinone and other terpenoid-quinone biosynthesis	3	KAF4503850.1(K01904);KAF4507246.1(K00457);KAF4504689.1(K00591)
Metabolism	Metabolism of cofactors and vitamins	map00740	Riboflavin metabolism	3	KAF4510688.1(K00793);KAF4504681.1(K02858);KAF4503938.1(K01515)
Metabolism	Metabolism of cofactors and vitamins	map00730	Thiamine metabolism	1	KAF4512185.1(K01077)
Metabolism	Metabolism of other amino acids	map00410	beta-Alanine metabolism	5	KAF4513693.1(K14729);KAF4507661.1(K00276);KAF4509166.1(K00276);KAF4505829.1(K01580);KAF4507766.1(K01918)
Metabolism	Metabolism of other amino acids	map00460	Cyanoamino acid metabolism	7	KAF4508208.1(K01455);KAF4508204.1(K00681);KAF4506505.1(K00681);KAF4511498.1(K05349);KAF4511757.1(K01501);KAF4511498.1(K01188);KAF4508259.1(K05349);KAF4506767.1(K01188)
Metabolism	Metabolism of other amino acids	map00450	Selenocompound metabolism	3	KAF4510638.1(K01758);KAF4506775.1(K01874);KAF4503970.1(K01874)
Metabolism	Metabolism of other amino acids	map00430	Taurine and hypotaurine metabolism	4	KAF4508204.1(K00681);KAF4511694.1(K15371);KAF4505829.1(K01580);KAF4506505.1(K00681)
Metabolism	Metabolism of other amino acids	map00480	Glutathione metabolism	10	KAF4506795.1(K21456);KAF4506505.1(K00681);KAF4507283.1(K10807);KAF4508204.1(K00681);KAF4507794.1(K00799);KAF4510712.1(K00033);KAF4512710.1(K10808);KAF4503793.1(K00799);KAF4508263.1(K00797);KAF4508256.1(K11204)
Metabolism	Metabolism of terpenoids and polyketides	map00909	Sesquiterpenoid and triterpenoid biosynthesis	1	KAF4505599.1(K00801)
Metabolism	Metabolism of terpenoids and polyketides	map00906	Carotenoid biosynthesis	2	KAF4504115.1(K17842);KAF4508002.1(K17819)
Metabolism	Metabolism of terpenoids and polyketides	map00900	Terpenoid backbone biosynthesis	9	KAF4506715.1(K00869);KAF4513465.1(K00626);KAF4508083.1(K05355);KAF4506749.1(K06013);KAF4504794.1(K05954);KAF4511074.1(K00787);KAF4513425.1(K01823);KAF4505757.1(K00021);KAF4507436.1(K01641)
Metabolism	Metabolism of terpenoids and polyketides	map00523	Polyketide sugar unit biosynthesis	1	KAF4505598.1(K12451)
Metabolism	Nucleotide metabolism	map00230	Purine metabolism	21	KAF4505460.1(K01427);KAF4506763.1(K01951);KAF4507946.1(K19572);KAF4509894.1(K01923);KAF4507812.1(K01081);KAF4507139.1(K00948);KAF4505042.1(K01835);KAF4503780.1(K00948);KAF4505363.1(K00856);KAF4503938.1(K01515);KAF4506988.1(K00948);KAF4507283.1(K10807);KAF4505817.1(K00106);KAF4505201.1(K00601);KAF4511672.1(K07023);KAF4508082.1(K01466);KAF4512710.1(K10808);KAF4506105.1(K01514);KAF4506507.1(K01939);…
Metabolism	Nucleotide metabolism	map00240	Pyrimidine metabolism	11	KAF4509052.1(K00254);KAF4513352.1(K01465);KAF4504726.1(K01937);KAF4510789.1(K01240);KAF4506292.1(K00761);KAF4507812.1(K01081);KAF4511672.1(K07023);KAF4507283.1(K10807);KAF4509811.1(K00761);KAF4510583.1(K01955);KAF4512710.1(K10808)
Metabolism	Xenobiotics biodegradation and metabolism	map00791	Atrazine degradation	1	KAF4505460.1(K01427)
Genetic Information Processing	Folding, sorting and degradation	map04130	SNARE interactions in vesicular transport	4	KAF4509884.1(K08513);KAF4509805.1(K08489);KAF4513659.1(K08516);KAF4511224.1(K08517)
Genetic Information Processing	Folding, sorting and degradation	map04120	Ubiquitin mediated proteolysis	6	KAF4510918.1(K10592);KAF4513191.1(K10610);KAF4504905.1(K10576);KAF4511986.1(K06689);KAF4509164.1(K03178);KAF4513686.1(K03347)
Genetic Information Processing	Folding, sorting and degradation	map04122	Sulfur relay system	3	KAF4510138.1(K14171);KAF4504642.1(K14168);KAF4510551.1(K21232)
Genetic Information Processing	Folding, sorting and degradation	map03018	RNA degradation	11	KAF4505081.1(K12621);KAF4506417.1(K12580);KAF4511057.1(K12618);KAF4507398.1(K10643);KAF4508808.1(K12572);KAF4513481.1(K12605);KAF4505899.1(K12598);KAF4504662.1(K12604);KAF4508604.1(K12614);KAF4504982.1(K12609);KAF4507206.1(K12601)
Genetic Information Processing	Folding, sorting and degradation	map03060	Protein export	5	KAF4512288.1(K03105);KAF4506697.1(K10956);KAF4507531.1(K09481);KAF4511055.1(K12948);KAF4511458.1(K09540)
Genetic Information Processing	Folding, sorting and degradation	map04141	Protein processing in endoplasmic reticulum	24	KAF4511306.1(K14012);KAF4513532.1(K13996);KAF4504985.1(K07151);KAF4511986.1(K06689);KAF4506703.1(K10082);KAF4504044.1(K12669);KAF4504397.1(K14006);KAF4510873.1(K03283);KAF4510646.1(K14001);KAF4512911.1(K09562);KAF4512091.1(K09503);KAF4507428.1(K01230);KAF4508745.1(K04079);KAF4507531.1(K09481);KAF4512134.1(K09523);KAF4512532.1(K13993);KAF4506697.1(K10956);KAF4513686.1(K03347);KAF4512160.1(K11718);…
Genetic Information Processing	Folding, sorting and degradation	map03050	Proteasome	8	KAF4508432.1(K03033);KAF4507380.1(K06699);KAF4505313.1(K02737);KAF4509842.1(K03035);KAF4510808.1(K03036);KAF4509776.1(K03032);KAF4512143.1(K03039);KAF4513317.1(K03028)
Genetic Information Processing	Information processing in viruses	map03250	Viral life cycle - HIV-1	3	KAF4507184.1(K14290);KAF4513320.1(K15436);KAF4513004.1(K12200)
Genetic Information Processing	Replication and repair	map03410	Base excision repair	5	KAF4510248.1(K03648);KAF4510768.1(K04802);KAF4506067.1(K10747);KAF4510630.1(K02326);KAF4509620.1(K02328)
Genetic Information Processing	Replication and repair	map03430	Mismatch repair	6	KAF4507219.1(K10756);KAF4505189.1(K08736);KAF4510803.1(K10756);KAF4510768.1(K04802);KAF4506067.1(K10747);KAF4509620.1(K02328)
Genetic Information Processing	Replication and repair	map03420	Nucleotide excision repair	10	KAF4507116.1(K03143);KAF4513191.1(K10610);KAF4507219.1(K10756);KAF4503816.1(K10839);KAF4510630.1(K02326);KAF4508636.1(K06634);KAF4510803.1(K10756);KAF4510768.1(K04802);KAF4506067.1(K10747);KAF4509620.1(K02328)
Genetic Information Processing	Replication and repair	map03030	DNA replication	10	KAF4507219.1(K10756);KAF4512594.1(K02212);KAF4505286.1(K03469);KAF4510803.1(K10756);KAF4510768.1(K04802);KAF4512859.1(K03469);KAF4506067.1(K10747);KAF4510630.1(K02326);KAF4506054.1(K03469);KAF4509620.1(K02328)
Genetic Information Processing	Replication and repair	map03440	Homologous recombination	1	KAF4509620.1(K02328)
Genetic Information Processing	Transcription	map03040	Spliceosome	17	KAF4505081.1(K12621);KAF4505271.1(K12881);KAF4510590.1(K12854);KAF4510873.1(K03283);KAF4510004.1(K12733);KAF4506883.1(K12868);KAF4505268.1(K12858);KAF4507024.1(K11094);KAF4505484.1(K11099);KAF4509792.1(K12897);KAF4512917.1(K12882);KAF4503765.1(K12870);KAF4511142.1(K06063);KAF4505091.1(K12837);KAF4505178.1(K12821);KAF4507967.1(K12871);KAF4510327.1(K12863)
Genetic Information Processing	Transcription	map03020	RNA polymerase	4	KAF4503824.1(K03002);KAF4512887.1(K03008);KAF4509068.1(K14721);KAF4505426.1(K03016)
Genetic Information Processing	Transcription	map03022	Basal transcription factors	6	KAF4507116.1(K03143);KAF4511753.1(K03134);KAF4508636.1(K06634);KAF4508433.1(K03126);KAF4504288.1(K03122);KAF4506675.1(K03131)
Genetic Information Processing	Translation	map00970	Aminoacyl-tRNA biosynthesis	13	KAF4510203.1(K01887);KAF4510398.1(K01890);KAF4506032.1(K01866);KAF4512359.1(K01887);KAF4506775.1(K01874);KAF4503970.1(K01874);KAF4507236.1(K01869);KAF4505269.1(K01873);KAF4512868.1(K01889);KAF4510536.1(K01868);KAF4507028.1(K01870);KAF4509744.1(K01881);KAF4505463.1(K01866)
Genetic Information Processing	Translation	map03008	Ribosome biogenesis in eukaryotes	9	KAF4505041.1(K13288);KAF4511057.1(K12618);KAF4507184.1(K14290);KAF4503963.1(K11129);KAF4510047.1(K14758);KAF4504316.1(K03097);KAF4511535.1(K07178);KAF4510627.1(K14538);KAF4509571.1(K11131)
Genetic Information Processing	Translation	map03013	Nucleocytoplasmic transport	19	KAF4507745.1(K14307);KAF4509887.1(K14293);KAF4512917.1(K12882);KAF4504441.1(K20221);KAF4510610.1(K14294);KAF4506369.1(K14324);KAF4507184.1(K14290);KAF4507481.1(K14311);KAF4511437.1(K14288);KAF4509831.1(K14308);KAF4512653.1(K20223);KAF4509876.1(K14325);KAF4509609.1(K18423);KAF4509116.1(K20224);KAF4506136.1(K14312);KAF4512976.1(K14327);KAF4513320.1(K15436);KAF4505271.1(K12881);KAF4512093.1(K20222)
Genetic Information Processing	Translation	map03015	mRNA surveillance pathway	10	KAF4510392.1(K03456);KAF4505064.1(K14407);KAF4506369.1(K14324);KAF4510844.1(K14403);KAF4510610.1(K14294);KAF4512917.1(K12882);KAF4509876.1(K14325);KAF4512976.1(K14327);KAF4506741.1(K11584);KAF4505271.1(K12881)
Genetic Information Processing	Translation	map03010	Ribosome	25	KAF4504199.1(K02979);KAF4505524.1(K02971);KAF4504544.1(K02873);KAF4509403.1(K02900);KAF4506398.1(K02903);KAF4509793.1(K02946);KAF4512776.1(K02962);KAF4512263.1(K02876);KAF4510661.1(K02940);KAF4510526.1(K02920);KAF4506472.1(K02974);KAF4507365.1(K02937);KAF4512113.1(K02871);KAF4505033.1(K02958);KAF4507364.1(K02955);KAF4504732.1(K02992);KAF4512135.1(K02961);KAF4512683.1(K02880);KAF4510917.1(K02991);…
Environmental Information Processing	Membrane transport	map02010	ABC transporters	4	KAF4511966.1(K05662);KAF4510408.1(K05657);KAF4503881.1(K05665);KAF4508919.1(K05658)
Environmental Information Processing	Signal transduction	map04392	Hippo signaling pathway - multiple species	1	KAF4504837.1(K04409)
Environmental Information Processing	Signal transduction	map04011	MAPK signaling pathway - yeast	14	KAF4509845.1(K11246);KAF4503955.1(K04464);KAF4512596.1(K03781);KAF4506871.1(K03781);KAF4510654.1(K00888);KAF4512191.1(K04371);KAF4508391.1(K04513);KAF4505393.1(K19833);KAF4513671.1(K04441);KAF4507186.1(K02516);KAF4509926.1(K11227);KAF4510053.1(K19842);KAF4504837.1(K04409);KAF4512190.1(K00706)
Environmental Information Processing	Signal transduction	map04070	Phosphatidylinositol signaling system	5	KAF4506085.1(K00915);KAF4510654.1(K00888);KAF4504336.1(K21797);KAF4509282.1(K05857);KAF4509804.1(K02183)
Cellular Processes	Cell growth and death	map04111	Cell cycle - yeast	12	KAF4510392.1(K03456);KAF4512191.1(K04371);KAF4512594.1(K02212);KAF4505684.1(K02219);KAF4509401.1(K06677);KAF4507512.1(K02216);KAF4507186.1(K02516);KAF4508078.1(K06675);KAF4511738.1(K02831);KAF4510037.1(K02831);KAF4513488.1(K06674);KAF4513686.1(K03347)
Cellular Processes	Cell growth and death	map04113	Meiosis - yeast	7	KAF4512594.1(K02212);KAF4507512.1(K02216);KAF4511738.1(K02831);KAF4506741.1(K11584);KAF4510037.1(K02831);KAF4510392.1(K03456);KAF4504490.1(K07203)
Cellular Processes	Transport and catabolism	map04136	Autophagy - other	7	KAF4507948.1(K08339);KAF4510127.1(K07204);KAF4504903.1(K08336);KAF4511799.1(K08337);KAF4510037.1(K08269);KAF4507066.1(K08341);KAF4504490.1(K07203)
Cellular Processes	Transport and catabolism	map04138	Autophagy - yeast	20	KAF4503955.1(K04464);KAF4513659.1(K08516);KAF4507948.1(K08339);KAF4507066.1(K08341);KAF4508512.1(K20184);KAF4505398.1(K17607);KAF4510848.1(K05754);KAF4504903.1(K08336);KAF4510127.1(K07204);KAF4510360.1(K20181);KAF4505084.1(K05758);KAF4506085.1(K00915);KAF4506385.1(K17900);KAF4511799.1(K08337);KAF4508798.1(K05755);KAF4510037.1(K08269);KAF4508596.1(K01381);KAF4512358.1(K15296);KAF4512633.1(K19800);…
Cellular Processes	Transport and catabolism	map04139	Mitophagy - yeast	9	KAF4503955.1(K04464);KAF4510943.1(K08955);KAF4513671.1(K04441);KAF4509926.1(K11227);KAF4513006.1(K17969);KAF4504316.1(K03097);KAF4510037.1(K08269);KAF4507066.1(K08341);KAF4504490.1(K07203)
Cellular Processes	Transport and catabolism	map04146	Peroxisome	14	KAF4512596.1(K03781);KAF4506871.1(K03781);KAF4508160.1(K07513);KAF4505817.1(K00106);KAF4511870.1(K12663);KAF4506715.1(K00869);KAF4507907.1(K13241);KAF4508460.1(K04564);KAF4510879.1(K00624);KAF4509954.1(K04565);KAF4506888.1(K08726);KAF4504851.1(K07513);KAF4509907.1(K11992);KAF4507906.1(K08726)
Cellular Processes	Transport and catabolism	map04145	Phagosome	8	KAF4511224.1(K08517);KAF4508978.1(K10416);KAF4507907.1(K13240);KAF4510663.1(K02144);KAF4507531.1(K09481);KAF4513095.1(K02151);KAF4510054.1(K02155);KAF4506697.1(K10956)
Cellular Processes	Transport and catabolism	map04144	Endocytosis	25	KAF4505498.1(K12471);KAF4508116.1(K12198);KAF4505084.1(K05758);KAF4506481.1(K07941);KAF4513440.1(K11825);KAF4503828.1(K04646);KAF4510873.1(K03283);KAF4513027.1(K01115);KAF4513245.1(K07901);KAF4508798.1(K05755);KAF4504650.1(K04705);KAF4507271.1(K12472);KAF4508896.1(K12197);KAF4513004.1(K12200);KAF4505808.1(K18467);KAF4511652.1(K19366);KAF4507750.1(K18442);KAF4508391.1(K04513);KAF4507031.1(K18443);…
Organismal Systems	Aging	map04213	Longevity regulating pathway - multiple species	12	KAF4512402.1(K03695);KAF4506871.1(K03781);KAF4507948.1(K08339);KAF4510354.1(K03695);KAF4510127.1(K07204);KAF4512596.1(K03781);KAF4508460.1(K04564);KAF4509954.1(K04565);KAF4510873.1(K03283);KAF4506592.1(K07200);KAF4512633.1(K19800);KAF4504490.1(K07203)
Human Diseases	Drug resistance: antimicrobial	map01501	beta-Lactam resistance	1	KAF4504472.1(K01207)
